# Supplementary material for: Aqua­(4-bromo­benzoato-κO)bis­(1,10-phenanthroline-κ2 N,N′)zinc(II) 4-bromo­benzoate 1.5-hydrate
Source: Acta Crystallogr Sect E Struct Rep Online. 2010 Oct 2;66(Pt 11):m1357–8. doi: 10.1107/S160053681003864X (PMC3009099; doi:10.1107/S160053681003864X)
Supplement: Supplementary file 1 [file e-66-m1357-sup1.cif]

##############################################################################
###                                                                        ###
###        Electronic paper (Acta Crystallographica Section E)             ###
###                                                                        ###
##############################################################################
#                                                                            #
# This CIF contains the data in a paper accepted for publication in Acta     #
# Crystallographica Section E. It conforms to the requirements of Notes      #
# for Authors for Section E, and has been peer reviewed under the auspices   #
# of the IUCr Commission on Journals.                                        #
#                                                                            #
# Full details of the Crystallographic Information File format               #
# are given in the paper "The Crystallographic Information File (CIF):       #
# a New Standard Archive File for Crystallography" by S. R. Hall, F. H.      #
# Allen and I. D. Brown [Acta Cryst. (1991), A47, 655-685].                  #
#                                                                            #
# The current version of the core CIF dictionary is obtainable from          #
# ftp://ftp.iucr.org/pub/cif_core.dic. The current version number is 2.4.    #
#                                                                            #
# Software is freely available for graphical display of the structure(s) in  #
# this CIF.  For information consult the CIF home page http://www.iucr.org/  #
# cif/home.html                                                              #
#                                                                            #
# This file may be used for bona fide research purposes within the           #
# scientific community so long as proper attribution is given to the journal # 
# article from which it was obtained.                                        #
#                                                                            #
##############################################################################
                                             
data_I
_audit_creation_method     SHELXL-97
_chemical_name_systematic
;
Aqua(4-bromobenzoato-\k<i>O</i>)bis(1,10-phenanthroline-
\k^2^<i>N</i>,<i>N</i>')zinc(II) 4-bromobenzoate 1.5-hydrate
;
_chemical_name_common     ?
_chemical_formula_moiety     'C31 H22 Br N4 O3 Zn +, C7 H4 Br O2 -, 1.5(H2 O)'
_chemical_formula_sum     'C38 H29 Br2 N4 O6.5 Zn'
_chemical_formula_iupac
                 '[Zn (C7 H4 Br O2) (C12 H8 N2)2 (H2 O)] (C7 H4 Br O2), 1.5H2 O'
_chemical_formula_weight     870.84
_chemical_melting_point     ?
_symmetry_cell_setting     triclinic
_symmetry_space_group_name_H-M     'P -1'
_symmetry_space_group_name_Hall     '-P 1'
loop_
    _symmetry_equiv_pos_as_xyz
    'x, y, z'
    '-x, -y, -z'
_cell_length_a     10.170(2)
_cell_length_b     13.527(3)
_cell_length_c     15.908(3)
_cell_angle_alpha     111.96(3)
_cell_angle_beta     99.26(3)
_cell_angle_gamma     102.25(3)
_cell_volume     1912.5(10)
_cell_formula_units_Z     2
_cell_measurement_reflns_used     9256
_cell_measurement_theta_min     3.08
_cell_measurement_theta_max     25.00
_cell_measurement_temperature     290(2)
_exptl_crystal_description     block
_exptl_crystal_colour     colorless
_exptl_crystal_size_max     0.28
_exptl_crystal_size_mid     0.21
_exptl_crystal_size_min     0.12
_exptl_crystal_density_diffrn     1.512
_exptl_crystal_density_meas     ?
_exptl_crystal_density_method     'not measured'
_exptl_crystal_F_000     874
_exptl_absorpt_coefficient_mu     2.782
_exptl_absorpt_correction_type     multi-scan
_exptl_absorpt_process_details     '(ABSCOR; Higashi, 1995)'
_exptl_absorpt_correction_T_min     0.500
_exptl_absorpt_correction_T_max     0.717
_diffrn_ambient_temperature     290(2)
_diffrn_radiation_type     MoK\a
_diffrn_radiation_wavelength     0.71073
_diffrn_radiation_source     'rotation anode'
_diffrn_radiation_monochromator     graphite
_diffrn_measurement_device_type     'Rigaku R-AXIS RAPID'
_diffrn_measurement_method     '\w scans'
_diffrn_detector_area_resol_mean     ?
_diffrn_reflns_number     14823
_diffrn_reflns_av_R_equivalents     0.0477
_diffrn_reflns_av_sigmaI/netI     0.0672
_diffrn_reflns_theta_min     3.08
_diffrn_reflns_theta_max     25.00
_diffrn_reflns_theta_full     25.00
_diffrn_measured_fraction_theta_max     0.988
_diffrn_measured_fraction_theta_full     0.988
_diffrn_reflns_limit_h_min     -12
_diffrn_reflns_limit_h_max     12
_diffrn_reflns_limit_k_min     -14
_diffrn_reflns_limit_k_max     16
_diffrn_reflns_limit_l_min     -18
_diffrn_reflns_limit_l_max     18
_diffrn_standards_number     ?
_diffrn_standards_interval_count     ?
_diffrn_standards_interval_time     ?
_diffrn_standards_decay_%     ?
_reflns_number_total     6627
_reflns_number_gt     3645
_reflns_threshold_expression     I>2\s(I)
_refine_ls_structure_factor_coef     Fsqd
_refine_ls_matrix_type     full
_refine_ls_R_factor_all     0.1421
_refine_ls_R_factor_gt     0.0834
_refine_ls_wR_factor_gt     0.2348
_refine_ls_wR_factor_ref     0.3071
_refine_ls_goodness_of_fit_ref     1.100
_refine_ls_restrained_S_all     1.101
_refine_ls_number_reflns     6627
_refine_ls_number_parameters     497
_refine_ls_number_restraints     6
_refine_ls_hydrogen_treatment     constr
_refine_ls_weighting_scheme     calc
_refine_ls_weighting_details
                 'calc w=1/[\s^2^(Fo^2^)+(0.1855P)^2^] where P=(Fo^2^+2Fc^2^)/3'
_atom_sites_solution_hydrogens     geom
_atom_sites_solution_primary     direct
_atom_sites_solution_secondary     difmap
_refine_ls_shift/su_max     0.001
_refine_ls_shift/su_mean     0.000
_refine_diff_density_max     0.986
_refine_diff_density_min     -0.748
_refine_ls_extinction_method     'SHELXL97 (Sheldrick, 2008)'
_refine_ls_extinction_coef     0.020(3)
_refine_ls_extinction_expression
                                  'Fc^*^=kFc[1+0.001xFc^2^\l^3^/sin(2\q)]^-1/4^'
loop_
    _atom_type_symbol
    _atom_type_description
    _atom_type_scat_dispersion_real
    _atom_type_scat_dispersion_imag
    _atom_type_scat_source
    'C' 'C' 0.0033 0.0016
                         'International Tables Vol C Tables 4.2.6.8 and 6.1.1.4'
    'H' 'H' 0.0000 0.0000
                         'International Tables Vol C Tables 4.2.6.8 and 6.1.1.4'
    'N' 'N' 0.0061 0.0033
                         'International Tables Vol C Tables 4.2.6.8 and 6.1.1.4'
    'O' 'O' 0.0106 0.0060
                         'International Tables Vol C Tables 4.2.6.8 and 6.1.1.4'
    'Zn' 'Zn' 0.2839 1.4301
                         'International Tables Vol C Tables 4.2.6.8 and 6.1.1.4'
    'Br' 'Br' -0.2901 2.4595
                         'International Tables Vol C Tables 4.2.6.8 and 6.1.1.4'
_computing_data_collection     'RAPID-AUTO (Rigaku, 1998)'
_computing_cell_refinement     'RAPID-AUTO (Rigaku, 1998)'
_computing_data_reduction     'CrystalStructure (Rigaku/MSC, 2002)'
_computing_structure_solution     'SHELXS97 (Sheldrick, 2008)'
_computing_structure_refinement     'SHELXL97 (Sheldrick, 2008)'
_computing_molecular_graphics     'SHELXTL (Sheldrick, 2008)'
_computing_publication_material     'SHELXTL (Sheldrick, 2008)'
loop_
    _atom_site_type_symbol
    _atom_site_label
    _atom_site_fract_x
    _atom_site_fract_y
    _atom_site_fract_z
    _atom_site_U_iso_or_equiv
    _atom_site_adp_type
    _atom_site_calc_flag
    _atom_site_refinement_flags
    _atom_site_occupancy
    _atom_site_disorder_assembly
    _atom_site_disorder_group
    Zn Zn1 0.32315(9) 0.60478(7) 0.26375(6) 0.0578(4) Uani d . 1 . .
    N N1 0.4071(7) 0.7042(5) 0.4116(4) 0.0631(16) Uani d . 1 . .
    N N2 0.3030(6) 0.4787(5) 0.3223(5) 0.0645(17) Uani d . 1 . .
    N N3 0.5190(7) 0.5826(6) 0.2337(4) 0.0618(16) Uani d . 1 . .
    N N4 0.2573(8) 0.4811(6) 0.1215(5) 0.0688(17) Uani d . 1 . .
    Br Br1 0.4506(10) 1.1711(9) 0.0925(10) 0.129(3) Uani d P 0.60 A -1
    Br Br2 0.8604(8) 1.2210(4) 0.0948(4) 0.1240(12) Uani d P 0.60 B -1
    O O3 0.9222(16) 1.1945(19) 0.524(2) 0.094(5) Uani d PD 0.60 B -1
    Br Br1' 0.3985(18) 1.1522(15) 0.0753(15) 0.129(3) Uani d P 0.40 A -2
    Br Br2' 0.8813(14) 1.1856(8) 0.0960(7) 0.1240(12) Uani d P 0.40 B -2
    O O3' 0.983(3) 1.217(3) 0.531(4) 0.094(5) Uani d PD 0.40 B -2
    O O1 0.3511(6) 0.7407(5) 0.2275(4) 0.0757(16) Uani d . 1 A .
    O O2 0.1453(7) 0.7695(6) 0.2255(5) 0.095(2) Uani d . 1 A .
    O O4 0.9347(7) 1.3775(6) 0.5657(5) 0.0898(19) Uani d . 1 B .
    O O5 0.1155(5) 0.5971(4) 0.2686(4) 0.0648(13) Uani d . 1 . .
    H H5A 0.1016 0.5920 0.3164 0.097 Uiso d R 1 . .
    H H5B 0.1027 0.6509 0.2603 0.097 Uiso d R 1 . .
    O O6 0.047(2) 0.9020(12) 0.3554(12) 0.056(6) Uani d P 0.25 . .
    H H6A 0.0746 0.8549 0.3192 0.083 Uiso d PRD 0.25 . .
    H H6B 0.0232 0.8740 0.3903 0.083 Uiso d PRD 0.25 . .
    O O7 0.1680(12) 0.1288(10) 0.4825(11) 0.101(5) Uani d P 0.50 . .
    H H7A 0.0999 0.1490 0.4939 0.151 Uiso d PRD 0.50 . .
    H H7B 0.1370 0.0614 0.4495 0.151 Uiso d PRD 0.50 . .
    O O8 0.770(2) 0.8729(11) 0.2674(12) 0.052(5) Uani d P 0.25 . .
    H H8A 0.8534 0.8799 0.2726 0.078 Uiso d PRD 0.25 . .
    H H8B 0.7531 0.9135 0.3148 0.078 Uiso d PRD 0.25 . .
    O O9 0.2873(13) 0.0195(12) 0.5695(12) 0.111(5) Uani d P 0.50 . .
    H H9A 0.2514 0.0479 0.5382 0.166 Uiso d PRD 0.50 . .
    H H9B 0.2409 -0.0465 0.5449 0.166 Uiso d PRD 0.50 . .
    C C1 0.4586(11) 0.8132(7) 0.4504(7) 0.088(3) Uani d . 1 . .
    H H1 0.4703 0.8514 0.4128 0.106 Uiso calc R 1 . .
    C C2 0.4966(13) 0.8729(10) 0.5491(8) 0.115(4) Uani d . 1 . .
    H H2 0.5355 0.9500 0.5768 0.137 Uiso calc R 1 . .
    C C3 0.4754(13) 0.8154(11) 0.6053(8) 0.111(4) Uani d . 1 . .
    H H3 0.4972 0.8542 0.6703 0.133 Uiso calc R 1 . .
    C C4 0.4222(10) 0.7012(10) 0.5635(6) 0.086(3) Uani d . 1 . .
    C C5 0.4006(12) 0.6413(14) 0.6147(8) 0.110(4) Uani d . 1 . .
    H H5 0.4203 0.6775 0.6798 0.132 Uiso calc R 1 . .
    C C6 0.3493(12) 0.5263(14) 0.5696(9) 0.108(4) Uani d . 1 . .
    H H6 0.3351 0.4864 0.6057 0.130 Uiso calc R 1 . .
    C C7 0.3171(9) 0.4659(10) 0.4699(7) 0.080(3) Uani d . 1 . .
    C C8 0.2664(11) 0.3491(11) 0.4196(10) 0.098(4) Uani d . 1 . .
    H H8 0.2520 0.3052 0.4523 0.118 Uiso calc R 1 . .
    C C9 0.2384(10) 0.2998(9) 0.3258(10) 0.098(3) Uani d . 1 . .
    H H9 0.2078 0.2225 0.2933 0.118 Uiso calc R 1 . .
    C C10 0.2569(8) 0.3694(7) 0.2769(7) 0.076(2) Uani d . 1 . .
    H H10 0.2359 0.3365 0.2116 0.091 Uiso calc R 1 . .
    C C11 0.3352(8) 0.5271(7) 0.4181(6) 0.063(2) Uani d . 1 . .
    C C12 0.3869(8) 0.6451(7) 0.4647(6) 0.066(2) Uani d . 1 . .
    C C13 0.3092(10) 0.8828(6) 0.1863(6) 0.067(2) Uani d . 1 A .
    C C14 0.4391(11) 0.9167(7) 0.1788(6) 0.078(2) Uani d . 1 . .
    H H14 0.5045 0.8831 0.1938 0.094 Uiso calc R 1 . .
    C C15 0.4792(13) 1.0015(8) 0.1490(8) 0.099(3) Uani d . 1 A .
    H H15 0.5695 1.0243 0.1442 0.119 Uiso calc R 1 . .
    C C16 0.3790(14) 1.0504(8) 0.1268(7) 0.094(3) Uani d . 1 . .
    C C17 0.2486(13) 1.0202(8) 0.1351(7) 0.088(3) Uani d . 1 A .
    H H17 0.1845 1.0551 0.1206 0.106 Uiso calc R 1 . .
    C C18 0.2091(11) 0.9364(8) 0.1656(7) 0.086(3) Uani d . 1 . .
    H H18 0.1195 0.9159 0.1723 0.103 Uiso calc R 1 A .
    C C19 0.2657(9) 0.7919(7) 0.2155(6) 0.065(2) Uani d . 1 . .
    C C21 0.6460(9) 0.6319(8) 0.2868(7) 0.075(2) Uani d . 1 . .
    H H21 0.6594 0.6902 0.3450 0.090 Uiso calc R 1 . .
    C C22 0.7646(10) 0.6040(10) 0.2633(9) 0.088(3) Uani d . 1 . .
    H H22 0.8530 0.6421 0.3046 0.106 Uiso calc R 1 . .
    C C23 0.7458(13) 0.5192(11) 0.1779(10) 0.106(4) Uani d . 1 . .
    H H23 0.8219 0.4976 0.1606 0.128 Uiso calc R 1 . .
    C C24 0.6103(13) 0.4636(9) 0.1153(8) 0.087(3) Uani d . 1 . .
    C C25 0.5783(17) 0.3763(10) 0.0221(10) 0.105(4) Uani d . 1 . .
    H H25 0.6503 0.3517 0.0005 0.126 Uiso calc R 1 . .
    C C26 0.4516(19) 0.3304(9) -0.0335(8) 0.110(4) Uani d . 1 . .
    H H26 0.4370 0.2754 -0.0936 0.132 Uiso calc R 1 . .
    C C27 0.3335(14) 0.3622(8) -0.0046(7) 0.089(3) Uani d . 1 . .
    C C28 0.1928(17) 0.3188(8) -0.0591(7) 0.106(4) Uani d . 1 . .
    H H28 0.1695 0.2654 -0.1208 0.128 Uiso calc R 1 . .
    C C29 0.0939(14) 0.3544(10) -0.0220(8) 0.108(3) Uani d . 1 . .
    H H29 0.0013 0.3245 -0.0574 0.129 Uiso calc R 1 . .
    C C30 0.1286(11) 0.4347(9) 0.0678(6) 0.088(3) Uani d . 1 . .
    H H30 0.0577 0.4578 0.0923 0.106 Uiso calc R 1 . .
    C C31 0.3609(10) 0.4455(6) 0.0874(6) 0.068(2) Uani d . 1 . .
    C C32 0.5005(9) 0.4985(7) 0.1489(6) 0.068(2) Uani d . 1 . .
    C C33 0.9135(8) 1.2651(7) 0.4085(6) 0.068(2) Uani d . 1 B .
    C C34 0.9238(9) 1.3530(7) 0.3822(6) 0.071(2) Uani d . 1 . .
    H H34 0.9400 1.4249 0.4279 0.085 Uiso calc R 1 . .
    C C35 0.9104(10) 1.3356(9) 0.2890(7) 0.082(3) Uani d . 1 B .
    H H35 0.9201 1.3956 0.2729 0.099 Uiso calc R 1 . .
    C C36 0.8833(11) 1.2317(9) 0.2224(8) 0.097(3) Uani d . 1 . .
    C C37 0.8712(12) 1.1411(8) 0.2434(8) 0.107(4) Uani d . 1 B .
    H H37 0.8521 1.0700 0.1958 0.129 Uiso calc R 1 . .
    C C38 0.8876(11) 1.1564(8) 0.3362(7) 0.090(3) Uani d . 1 . .
    H H38 0.8818 1.0956 0.3512 0.107 Uiso calc R 1 B .
    C C39 0.9305(9) 1.2826(8) 0.5071(7) 0.075(2) Uani d D 1 . .
loop_
    _atom_site_aniso_label
    _atom_site_aniso_U_11
    _atom_site_aniso_U_22
    _atom_site_aniso_U_33
    _atom_site_aniso_U_12
    _atom_site_aniso_U_13
    _atom_site_aniso_U_23
    Zn1 0.0629(6) 0.0564(6) 0.0544(6) 0.0179(4) 0.0156(4) 0.0236(4)
    N1 0.066(4) 0.061(4) 0.056(4) 0.016(3) 0.013(3) 0.021(3)
    N2 0.056(4) 0.064(4) 0.075(5) 0.018(3) 0.014(3) 0.032(4)
    N3 0.056(4) 0.071(4) 0.054(4) 0.017(3) 0.009(3) 0.026(3)
    N4 0.075(5) 0.064(4) 0.060(4) 0.010(4) 0.013(4) 0.026(3)
    Br1 0.205(8) 0.078(4) 0.117(5) 0.024(4) 0.062(5) 0.060(4)
    Br2 0.174(3) 0.123(4) 0.0702(9) 0.047(2) 0.0305(13) 0.035(2)
    O3 0.101(15) 0.106(11) 0.113(8) 0.042(13) 0.051(16) 0.070(10)
    Br1' 0.205(8) 0.078(4) 0.117(5) 0.024(4) 0.062(5) 0.060(4)
    Br2' 0.174(3) 0.123(4) 0.0702(9) 0.047(2) 0.0305(13) 0.035(2)
    O3' 0.101(15) 0.106(11) 0.113(8) 0.042(13) 0.051(16) 0.070(10)
    O1 0.082(4) 0.074(4) 0.084(4) 0.028(3) 0.021(3) 0.044(3)
    O2 0.081(4) 0.098(5) 0.132(6) 0.030(4) 0.017(4) 0.079(5)
    O4 0.104(5) 0.104(5) 0.076(4) 0.040(4) 0.040(4) 0.042(4)
    O5 0.062(3) 0.068(3) 0.066(4) 0.016(3) 0.017(3) 0.032(3)
    O6 0.128(16) 0.034(8) 0.059(11) 0.056(11) 0.079(12) 0.038(9)
    O7 0.077(8) 0.072(8) 0.198(16) 0.037(7) 0.057(9) 0.087(10)
    O8 0.082(13) 0.011(7) 0.039(10) 0.005(8) -0.001(9) -0.003(7)
    O9 0.081(9) 0.097(10) 0.175(16) 0.025(8) 0.024(9) 0.084(11)
    C1 0.106(7) 0.056(5) 0.085(7) 0.017(5) 0.020(6) 0.018(5)
    C2 0.133(10) 0.089(8) 0.078(8) 0.043(7) -0.003(7) -0.003(6)
    C3 0.128(10) 0.114(9) 0.068(7) 0.064(8) 0.010(7) 0.004(7)
    C4 0.092(7) 0.145(10) 0.040(5) 0.067(7) 0.031(5) 0.037(6)
    C5 0.094(8) 0.181(13) 0.073(8) 0.064(10) 0.034(6) 0.056(9)
    C6 0.087(7) 0.210(14) 0.110(10) 0.079(9) 0.059(7) 0.123(11)
    C7 0.069(5) 0.125(8) 0.097(7) 0.045(6) 0.045(5) 0.083(7)
    C8 0.080(7) 0.114(9) 0.159(12) 0.039(7) 0.056(8) 0.104(9)
    C9 0.068(6) 0.081(7) 0.162(12) 0.020(5) 0.031(7) 0.071(8)
    C10 0.061(5) 0.071(6) 0.098(7) 0.014(4) 0.018(5) 0.042(5)
    C11 0.050(4) 0.087(6) 0.071(6) 0.029(4) 0.022(4) 0.047(5)
    C12 0.060(5) 0.077(5) 0.067(5) 0.036(4) 0.019(4) 0.028(5)
    C13 0.093(6) 0.055(5) 0.055(5) 0.019(5) 0.014(4) 0.028(4)
    C14 0.106(7) 0.064(5) 0.067(6) 0.026(5) 0.036(5) 0.026(4)
    C15 0.133(9) 0.063(6) 0.104(8) 0.023(6) 0.058(7) 0.030(6)
    C16 0.139(10) 0.063(6) 0.076(7) 0.020(7) 0.033(7) 0.029(5)
    C17 0.137(9) 0.064(5) 0.066(6) 0.034(6) 0.014(6) 0.034(5)
    C18 0.092(7) 0.083(6) 0.081(7) 0.022(6) 0.012(5) 0.039(5)
    C19 0.067(5) 0.066(5) 0.052(5) 0.013(5) 0.007(4) 0.023(4)
    C21 0.075(6) 0.080(6) 0.082(6) 0.021(5) 0.019(5) 0.050(5)
    C22 0.062(5) 0.113(8) 0.123(9) 0.034(6) 0.036(6) 0.075(8)
    C23 0.110(9) 0.130(10) 0.162(13) 0.070(9) 0.091(9) 0.109(10)
    C24 0.118(9) 0.098(7) 0.109(8) 0.066(7) 0.075(7) 0.076(7)
    C25 0.169(12) 0.094(8) 0.116(10) 0.076(9) 0.100(10) 0.066(8)
    C26 0.214(15) 0.064(6) 0.077(8) 0.059(9) 0.076(9) 0.033(6)
    C27 0.160(10) 0.061(5) 0.063(6) 0.036(7) 0.056(7) 0.032(5)
    C28 0.187(13) 0.056(6) 0.048(6) 0.007(7) 0.014(8) 0.015(5)
    C29 0.129(10) 0.101(8) 0.063(7) 0.012(8) 0.006(7) 0.023(6)
    C30 0.098(7) 0.093(7) 0.054(6) 0.012(6) 0.010(5) 0.025(5)
    C31 0.097(6) 0.054(4) 0.068(6) 0.026(5) 0.037(5) 0.034(4)
    C32 0.084(6) 0.068(5) 0.085(6) 0.033(5) 0.039(5) 0.054(5)
    C33 0.058(5) 0.071(5) 0.076(6) 0.019(4) 0.029(4) 0.029(5)
    C34 0.073(5) 0.065(5) 0.074(6) 0.022(4) 0.027(5) 0.025(4)
    C35 0.084(6) 0.094(7) 0.083(7) 0.032(6) 0.028(5) 0.047(6)
    C36 0.086(7) 0.084(7) 0.094(8) -0.003(6) 0.023(6) 0.023(6)
    C37 0.121(9) 0.061(6) 0.097(9) 0.000(6) 0.039(7) -0.002(6)
    C38 0.109(8) 0.063(5) 0.085(7) 0.009(5) 0.035(6) 0.024(5)
    C39 0.083(6) 0.083(6) 0.079(6) 0.039(5) 0.044(5) 0.040(5)
loop_
    _geom_bond_atom_site_label_1
    _geom_bond_atom_site_label_2
    _geom_bond_site_symmetry_2
    _geom_bond_distance
    _geom_bond_publ_flag
    Zn1 O1 . 2.101(5) ?
    Zn1 O5 . 2.108(5) ?
    Zn1 N1 . 2.137(6) ?
    Zn1 N4 . 2.138(7) ?
    Zn1 N3 . 2.177(6) ?
    Zn1 N2 . 2.217(6) ?
    N1 C1 . 1.310(11) ?
    N1 C12 . 1.374(10) ?
    N2 C10 . 1.314(11) ?
    N2 C11 . 1.365(10) ?
    N3 C21 . 1.299(10) ?
    N3 C32 . 1.352(10) ?
    N4 C30 . 1.314(11) ?
    N4 C31 . 1.357(10) ?
    Br1 C16 . 1.946(15) ?
    Br2 C36 . 1.952(13) ?
    O3 C39 . 1.301(14) ?
    Br1' C16 . 1.84(2) ?
    Br2' C36 . 1.864(15) ?
    O3' C39 . 1.266(18) ?
    O1 C19 . 1.254(9) ?
    O2 C19 . 1.248(10) ?
    O4 C39 . 1.260(10) ?
    O5 H5A . 0.8200 ?
    O5 H5B . 0.8200 ?
    O6 H6A . 0.8200 ?
    O6 H6B . 0.8200 ?
    O7 H7A . 0.8200 ?
    O7 H7B . 0.8200 ?
    O8 H8A . 0.8200 ?
    O8 H8B . 0.8200 ?
    O9 H9A . 0.8200 ?
    O9 H9B . 0.8200 ?
    C1 C2 . 1.411(14) ?
    C1 H1 . 0.9300 ?
    C2 C3 . 1.401(17) ?
    C2 H2 . 0.9300 ?
    C3 C4 . 1.371(16) ?
    C3 H3 . 0.9300 ?
    C4 C5 . 1.358(16) ?
    C4 C12 . 1.410(11) ?
    C5 C6 . 1.381(18) ?
    C5 H5 . 0.9300 ?
    C6 C7 . 1.428(16) ?
    C6 H6 . 0.9300 ?
    C7 C11 . 1.375(11) ?
    C7 C8 . 1.406(15) ?
    C8 C9 . 1.338(15) ?
    C8 H8 . 0.9300 ?
    C9 C10 . 1.429(13) ?
    C9 H9 . 0.9300 ?
    C10 H10 . 0.9300 ?
    C11 C12 . 1.416(12) ?
    C13 C14 . 1.343(13) ?
    C13 C18 . 1.433(12) ?
    C13 C19 . 1.479(11) ?
    C14 C15 . 1.406(13) ?
    C14 H14 . 0.9300 ?
    C15 C16 . 1.394(15) ?
    C15 H15 . 0.9300 ?
    C16 C17 . 1.345(15) ?
    C17 C18 . 1.401(12) ?
    C17 H17 . 0.9300 ?
    C18 H18 . 0.9300 ?
    C21 C22 . 1.404(12) ?
    C21 H21 . 0.9300 ?
    C22 C23 . 1.362(16) ?
    C22 H22 . 0.9300 ?
    C23 C24 . 1.419(16) ?
    C23 H23 . 0.9300 ?
    C24 C32 . 1.408(12) ?
    C24 C25 . 1.439(16) ?
    C25 C26 . 1.307(16) ?
    C25 H25 . 0.9300 ?
    C26 C27 . 1.445(17) ?
    C26 H26 . 0.9300 ?
    C27 C31 . 1.411(12) ?
    C27 C28 . 1.416(16) ?
    C28 C29 . 1.332(17) ?
    C28 H28 . 0.9300 ?
    C29 C30 . 1.364(14) ?
    C29 H29 . 0.9300 ?
    C30 H30 . 0.9300 ?
    C31 C32 . 1.444(13) ?
    C33 C34 . 1.389(11) ?
    C33 C38 . 1.424(12) ?
    C33 C39 . 1.472(12) ?
    C34 C35 . 1.390(12) ?
    C34 H34 . 0.9300 ?
    C35 C36 . 1.342(14) ?
    C35 H35 . 0.9300 ?
    C36 C37 . 1.372(15) ?
    C37 C38 . 1.389(13) ?
    C37 H37 . 0.9300 ?
    C38 H38 . 0.9300 ?
loop_
    _geom_angle_atom_site_label_1
    _geom_angle_atom_site_label_2
    _geom_angle_atom_site_label_3
    _geom_angle_site_symmetry_1
    _geom_angle_site_symmetry_3
    _geom_angle
    _geom_angle_publ_flag
    O1 Zn1 O5 . . 93.7(2) ?
    O1 Zn1 N1 . . 95.2(2) ?
    O5 Zn1 N1 . . 93.8(2) ?
    O1 Zn1 N4 . . 94.6(2) ?
    O5 Zn1 N4 . . 91.9(2) ?
    N1 Zn1 N4 . . 168.3(2) ?
    O1 Zn1 N3 . . 89.9(2) ?
    O5 Zn1 N3 . . 168.8(2) ?
    N1 Zn1 N3 . . 96.5(2) ?
    N4 Zn1 N3 . . 77.1(3) ?
    O1 Zn1 N2 . . 172.2(2) ?
    O5 Zn1 N2 . . 86.1(2) ?
    N1 Zn1 N2 . . 77.0(3) ?
    N4 Zn1 N2 . . 93.2(3) ?
    N3 Zn1 N2 . . 91.8(2) ?
    C1 N1 C12 . . 121.6(8) ?
    C1 N1 Zn1 . . 124.2(6) ?
    C12 N1 Zn1 . . 113.7(5) ?
    C10 N2 C11 . . 119.4(8) ?
    C10 N2 Zn1 . . 128.5(6) ?
    C11 N2 Zn1 . . 111.9(5) ?
    C21 N3 C32 . . 117.1(7) ?
    C21 N3 Zn1 . . 129.8(6) ?
    C32 N3 Zn1 . . 112.9(5) ?
    C30 N4 C31 . . 118.7(8) ?
    C30 N4 Zn1 . . 126.5(6) ?
    C31 N4 Zn1 . . 114.7(6) ?
    C19 O1 Zn1 . . 128.5(6) ?
    Zn1 O5 H5A . . 111.0 ?
    Zn1 O5 H5B . . 104.8 ?
    H5A O5 H5B . . 117.6 ?
    H6A O6 H6B . . 103.1 ?
    H7A O7 H7B . . 105.2 ?
    H8A O8 H8B . . 113.9 ?
    H9A O9 H9B . . 105.3 ?
    N1 C1 C2 . . 120.1(10) ?
    N1 C1 H1 . . 119.9 ?
    C2 C1 H1 . . 119.9 ?
    C3 C2 C1 . . 119.7(11) ?
    C3 C2 H2 . . 120.1 ?
    C1 C2 H2 . . 120.1 ?
    C4 C3 C2 . . 119.3(10) ?
    C4 C3 H3 . . 120.3 ?
    C2 C3 H3 . . 120.3 ?
    C5 C4 C3 . . 121.7(11) ?
    C5 C4 C12 . . 119.3(12) ?
    C3 C4 C12 . . 118.9(10) ?
    C4 C5 C6 . . 119.7(11) ?
    C4 C5 H5 . . 120.2 ?
    C6 C5 H5 . . 120.2 ?
    C5 C6 C7 . . 122.7(10) ?
    C5 C6 H6 . . 118.6 ?
    C7 C6 H6 . . 118.6 ?
    C11 C7 C8 . . 116.9(10) ?
    C11 C7 C6 . . 117.4(11) ?
    C8 C7 C6 . . 125.7(10) ?
    C9 C8 C7 . . 121.5(9) ?
    C9 C8 H8 . . 119.2 ?
    C7 C8 H8 . . 119.2 ?
    C8 C9 C10 . . 118.2(10) ?
    C8 C9 H9 . . 120.9 ?
    C10 C9 H9 . . 120.9 ?
    N2 C10 C9 . . 121.4(10) ?
    N2 C10 H10 . . 119.3 ?
    C9 C10 H10 . . 119.3 ?
    N2 C11 C7 . . 122.5(9) ?
    N2 C11 C12 . . 117.8(7) ?
    C7 C11 C12 . . 119.7(9) ?
    N1 C12 C4 . . 120.2(9) ?
    N1 C12 C11 . . 118.6(7) ?
    C4 C12 C11 . . 121.2(9) ?
    C14 C13 C18 . . 119.1(8) ?
    C14 C13 C19 . . 122.2(8) ?
    C18 C13 C19 . . 118.7(8) ?
    C13 C14 C15 . . 122.0(9) ?
    C13 C14 H14 . . 119.0 ?
    C15 C14 H14 . . 119.0 ?
    C16 C15 C14 . . 117.8(10) ?
    C16 C15 H15 . . 121.1 ?
    C14 C15 H15 . . 121.1 ?
    C17 C16 C15 . . 121.9(9) ?
    C17 C16 Br1' . . 111.3(10) ?
    C15 C16 Br1' . . 126.6(11) ?
    C17 C16 Br1 . . 124.4(9) ?
    C15 C16 Br1 . . 113.5(10) ?
    C16 C17 C18 . . 120.2(9) ?
    C16 C17 H17 . . 119.9 ?
    C18 C17 H17 . . 119.9 ?
    C17 C18 C13 . . 118.8(10) ?
    C17 C18 H18 . . 120.6 ?
    C13 C18 H18 . . 120.6 ?
    O2 C19 O1 . . 123.8(8) ?
    O2 C19 C13 . . 118.0(8) ?
    O1 C19 C13 . . 118.2(8) ?
    N3 C21 C22 . . 125.1(10) ?
    N3 C21 H21 . . 117.4 ?
    C22 C21 H21 . . 117.4 ?
    C23 C22 C21 . . 117.7(10) ?
    C23 C22 H22 . . 121.2 ?
    C21 C22 H22 . . 121.2 ?
    C22 C23 C24 . . 120.2(9) ?
    C22 C23 H23 . . 119.9 ?
    C24 C23 H23 . . 119.9 ?
    C32 C24 C23 . . 116.0(10) ?
    C32 C24 C25 . . 118.7(12) ?
    C23 C24 C25 . . 125.2(10) ?
    C26 C25 C24 . . 122.4(11) ?
    C26 C25 H25 . . 118.8 ?
    C24 C25 H25 . . 118.8 ?
    C25 C26 C27 . . 122.2(11) ?
    C25 C26 H26 . . 118.9 ?
    C27 C26 H26 . . 118.9 ?
    C31 C27 C28 . . 116.4(10) ?
    C31 C27 C26 . . 116.7(12) ?
    C28 C27 C26 . . 126.9(11) ?
    C29 C28 C27 . . 120.2(10) ?
    C29 C28 H28 . . 119.9 ?
    C27 C28 H28 . . 119.9 ?
    C28 C29 C30 . . 119.9(12) ?
    C28 C29 H29 . . 120.0 ?
    C30 C29 H29 . . 120.0 ?
    N4 C30 C29 . . 123.3(11) ?
    N4 C30 H30 . . 118.4 ?
    C29 C30 H30 . . 118.4 ?
    N4 C31 C27 . . 121.4(9) ?
    N4 C31 C32 . . 116.8(7) ?
    C27 C31 C32 . . 121.7(9) ?
    N3 C32 C24 . . 123.8(9) ?
    N3 C32 C31 . . 118.0(7) ?
    C24 C32 C31 . . 118.1(9) ?
    C34 C33 C38 . . 117.6(8) ?
    C34 C33 C39 . . 121.9(8) ?
    C38 C33 C39 . . 120.5(8) ?
    C33 C34 C35 . . 121.2(8) ?
    C33 C34 H34 . . 119.4 ?
    C35 C34 H34 . . 119.4 ?
    C36 C35 C34 . . 119.7(10) ?
    C36 C35 H35 . . 120.2 ?
    C34 C35 H35 . . 120.2 ?
    C35 C36 C37 . . 122.0(11) ?
    C35 C36 Br2' . . 129.0(9) ?
    C37 C36 Br2' . . 108.4(9) ?
    C35 C36 Br2 . . 114.5(9) ?
    C37 C36 Br2 . . 123.4(9) ?
    C36 C37 C38 . . 119.6(9) ?
    C36 C37 H37 . . 120.2 ?
    C38 C37 H37 . . 120.2 ?
    C37 C38 C33 . . 119.9(9) ?
    C37 C38 H38 . . 120.1 ?
    C33 C38 H38 . . 120.1 ?
    O4 C39 O3' . . 122(3) ?
    O4 C39 O3 . . 125.6(16) ?
    O4 C39 C33 . . 117.3(7) ?
    O3' C39 C33 . . 117(3) ?
    O3 C39 C33 . . 116.5(16) ?
loop_
    _geom_hbond_atom_site_label_D
    _geom_hbond_atom_site_label_H
    _geom_hbond_atom_site_label_A
    _geom_hbond_site_symmetry_D
    _geom_hbond_site_symmetry_H
    _geom_hbond_site_symmetry_A
    _geom_hbond_distance_DH
    _geom_hbond_distance_HA
    _geom_hbond_distance_DA
    _geom_hbond_angle_DHA
    _geom_hbond_publ_flag
    O5 H5A O4 . . 2_676 0.82 1.88 2.676(9) 163 yes
    O5 H5B O2 . . 1_555 0.82 1.87 2.639(9) 155 yes
    O6 H6A O2 . . 1_555 0.82 1.87 2.672(6) 168 yes
    O6 H6B O3 . . 2_676 0.82 1.99 2.715(5) 147 yes
    O6 H6B O3' . . 2_676 0.82 2.05 2.842(5) 161 yes
    O7 H7A O3 . . 1_445 0.82 2.10 2.916(11) 178 yes
    O7 H7A O3' . . 1_445 0.82 1.71 2.513(8) 168 yes
    O7 H7B O6 . . 1_545 0.82 2.01 2.823(10) 172 yes
    O8 H8A O6 . . 1_655 0.82 2.08 2.808(2) 148 yes
    O8 H8B O9 . . 2_666 0.82 1.88 2.685(2) 168 yes
    O9 H9A O7 . . 1_555 0.82 1.89 2.705(6) 172 yes
    O9 H9B O3 . . 2_666 0.82 2.08 2.876(5) 164 yes
    C29 H29 O2 . . 2_565 0.93 2.52 3.300(14) 141 yes
data_global
_journal_date_recd_electronic     2010-09-15
_journal_date_accepted     2010-09-27
_journal_name_full     'Acta Crystallographica, Section E'
_journal_year     2010
_journal_volume     66
_journal_issue     11
_journal_page_first     m1357
_journal_page_last     m1358
_journal_paper_category     QM
_journal_coeditor_code     HY2357
_publ_contact_author_name     'Prof. Bi-Song Zhang'
_publ_contact_author_address
;
      College of Materials Science and Chemical Engineering
      Jinhua College of Profession and Technology
      Jinhua, Zhejiang 321017
      People's Republic of China
;
_publ_contact_author_email     'zbs_jy@163.com'
_publ_contact_author_fax     '86 579 82264066'
_publ_contact_author_phone     '86 579 82230768'
_publ_section_title
;\
Aqua(4-bromobenzoato-\k<i>O</i>)bis(1,10-phenanthroline-\k^2^<i>N</i>,\
<i>N</i>')zinc(II) 4-bromobenzoate 1.5-hydrate
;
loop_
    _publ_author_name
    _publ_author_address
    'Bi-Song Zhang'
;
College of Materials Science and Chemical Engineering
Jinhua College of Profession and Technology
Jinhua, Zhejiang 321017
People's Republic of China
;
    'Su-Fang Ye'
;
 College of Materials Science and Chemical Engineering
 Jinhua College of Profession and Technology
 Jinhua, Zhejiang 321017
 People's Republic of China
;
    'Yun-Xia Li'
;
 College of Materials Science and Chemical Engineering
 Jinhua College of Profession and Technology
 Jinhua, Zhejiang 321017
 People's Republic of China
;
    'Wei Xu'
;
 Municipal Key Laboratory of Inorganic Materials Chemistry
 Institute for Solid State Chemistry
 Ninbo University, Ningbo 315211
 People's Republic of China
;
