# Supplementary material for: Aqua­(4-bromo­benzoato-κO)bis­(1,10-phenanthroline-κ2 N,N′)zinc(II) 4-bromo­benzoate 1.5-hydrate
Source: Acta Crystallogr Sect E Struct Rep Online. 2010 Oct 2;66(Pt 11):m1357–8. doi: 10.1107/S160053681003864X (PMC3009099; doi:10.1107/S160053681003864X)
Supplement: Supplementary file 2 [file e-66-m1357-Isup2.hkl]

# 
# h,k,l, Fc-squared, Fo-squared, sigma(Fo-squared) and status flag 
# 
data_I
_shelx_title ' d in P-1' 
_shelx_refln_list_code          4 
_shelx_F_calc_maximum      244.21 
_exptl_crystal_F_000       874.00 
_reflns_d_resolution_high  0.8409 
 
loop_ 
 _symmetry_equiv_pos_as_xyz 
 'x, y, z' 
 '-x, -y, -z' 
 
_cell_length_a    10.1696 
_cell_length_b    13.5266 
_cell_length_c    15.9076 
_cell_angle_alpha 111.964 
_cell_angle_beta   99.265 
_cell_angle_gamma 102.249 
 
_shelx_F_squared_multiplier     1.000 
 
loop_ 
 _refln_index_h 
 _refln_index_k 
 _refln_index_l 
 _refln_F_squared_calc 
 _refln_F_squared_meas 
 _refln_F_squared_sigma 
 _refln_observed_status 
   2   0   0      165.60      397.48     10.33 o 
   3   0   0       28.50       45.07      4.35 o 
   4   0   0     4334.91     3741.43     68.40 o 
   5   0   0     4701.42     4798.27    139.63 o 
   6   0   0       10.06        2.07      7.78 o 
   7   0   0       10.11       -3.88      9.28 o 
   8   0   0        0.58        7.37     16.00 o 
   9   0   0      103.87       73.76     51.11 o 
  10   0   0        0.00        9.46     15.69 o 
  11   0   0       32.41       35.44     27.99 o 
 -11   1   0       35.49       25.40     20.07 o 
 -10   1   0       25.66        1.42     17.94 o 
  -9   1   0        1.16        0.87     11.01 o 
  -8   1   0       68.34      119.16     23.25 o 
  -7   1   0      111.26      116.66     17.57 o 
  -6   1   0       45.97       22.77      7.80 o 
  -5   1   0     5329.97     4993.58     72.96 o 
  -4   1   0     1190.43     1043.02     17.17 o 
  -3   1   0    48244.82    76116.29   1589.66 o 
  -2   1   0      422.74      450.32      7.15 o 
   1   1   0    12288.15    13308.15    226.77 o 
   2   1   0    19993.15    18850.17    298.65 o 
   3   1   0       62.54       64.76     13.11 o 
   4   1   0     4541.00     4730.20    232.75 o 
   5   1   0        5.15       14.68      7.28 o 
   6   1   0      958.06      931.85     70.16 o 
   7   1   0      177.69      197.65     26.16 o 
   8   1   0        1.89      -12.16     24.57 o 
   9   1   0      190.25      206.10     24.76 o 
  10   1   0       15.45       27.36     19.64 o 
  11   1   0       17.84       18.57     18.22 o 
 -11   2   0       23.52       17.86     14.51 o 
 -10   2   0       66.86       53.19     41.31 o 
  -9   2   0      204.09      252.11     61.92 o 
  -8   2   0       48.99       39.19     21.02 o 
  -7   2   0       28.80       34.20     10.45 o 
  -6   2   0     1435.62     1467.08     31.67 o 
  -5   2   0      755.63      779.45     16.56 o 
  -4   2   0     5461.11     4817.65     91.30 o 
  -3   2   0    19840.00    20924.36    272.97 o 
  -2   2   0    29891.38    40158.31    547.08 o 
  -1   2   0     8767.49     6428.72    233.40 o 
   0   2   0     3886.22     2560.29     32.97 o 
   1   2   0     3652.01     4342.04     61.30 o 
   2   2   0     1093.97      705.19     18.34 o 
   3   2   0       11.76       26.79      8.56 o 
   4   2   0      408.30      533.06     34.20 o 
   5   2   0       14.43       16.53     10.52 o 
   6   2   0       81.68       91.17     13.07 o 
   7   2   0      342.56      403.14     57.41 o 
   8   2   0        1.40        3.24     17.91 o 
   9   2   0      175.04      196.87     50.10 o 
  10   2   0       14.13       -2.84     19.01 o 
 -11   3   0        0.61      -16.51     16.51 o 
 -10   3   0       77.47       92.25     33.07 o 
  -9   3   0      172.34      187.73     15.78 o 
  -8   3   0        0.76        9.08      8.88 o 
  -7   3   0     1196.12     1274.75     49.98 o 
  -6   3   0      734.28      878.56     21.62 o 
  -5   3   0      623.60      544.37     12.90 o 
  -4   3   0      624.40      672.06      9.73 o 
  -3   3   0     5134.92     4853.37     44.44 o 
  -2   3   0      446.56      537.72     15.96 o 
  -1   3   0     3353.42     2729.21     31.94 o 
   0   3   0     1926.04     2624.87     47.81 o 
   1   3   0      154.32      387.56     13.10 o 
   2   3   0     4781.19     3883.69     66.59 o 
   3   3   0      853.35     1017.92     32.87 o 
   4   3   0      854.95      733.48     28.74 o 
   5   3   0        7.66       20.10     17.43 o 
   6   3   0       82.49       91.01     14.70 o 
   7   3   0       53.39       75.73     20.84 o 
   8   3   0      102.64      113.47     31.57 o 
   9   3   0       52.75       67.59     23.66 o 
  10   3   0       57.32       79.17     34.67 o 
 -11   4   0        6.88       -0.29      9.58 o 
 -10   4   0        6.48        3.89      7.83 o 
  -9   4   0        2.02       -8.03      8.44 o 
  -8   4   0       65.10       66.26      8.89 o 
  -7   4   0      116.30      118.49      7.93 o 
  -6   4   0      394.14      404.00     16.73 o 
  -5   4   0      602.25      520.46     23.33 o 
  -4   4   0     2057.88     1914.90     27.86 o 
  -3   4   0     1961.26     1559.42     54.96 o 
  -2   4   0     1169.56      902.06     13.08 o 
  -1   4   0     5936.20     3716.02     49.21 o 
   0   4   0     4259.18     5422.46     80.84 o 
   1   4   0       84.14      185.86     11.66 o 
   2   4   0     3105.22     2524.14     50.53 o 
   3   4   0       33.49        6.53      9.87 o 
   4   4   0      164.39      189.02     20.30 o 
   5   4   0      881.91     1099.38     97.94 o 
   6   4   0       21.39       29.35     15.26 o 
   7   4   0        0.92      -19.11     23.51 o 
   8   4   0       74.70       96.35     23.66 o 
   9   4   0       46.67       96.92     46.35 o 
  10   4   0       12.64       31.28     20.03 o 
 -11   5   0        0.80        9.90     10.49 o 
 -10   5   0        2.33       -1.75      8.00 o 
  -9   5   0       19.07       28.33     10.86 o 
  -8   5   0        1.82        1.85      4.19 o 
  -7   5   0       26.13       18.95      4.44 o 
  -6   5   0      263.19      248.93     15.52 o 
  -5   5   0     1157.76     1063.59     16.91 o 
  -4   5   0       16.95       21.64      2.04 o 
  -3   5   0      373.44      210.42      6.72 o 
  -2   5   0      186.16      142.60     10.79 o 
  -1   5   0      195.82      488.15     11.85 o 
   0   5   0     5890.43     3717.78     87.46 o 
   1   5   0      578.04      581.37     20.25 o 
   2   5   0       33.36        5.72     12.53 o 
   3   5   0      109.57       72.40     26.31 o 
   4   5   0     1155.34     1109.44     58.41 o 
   5   5   0      577.13      522.21     95.55 o 
   6   5   0      242.49      247.59     46.83 o 
   7   5   0        1.01       -4.54     21.49 o 
   8   5   0        5.06       24.71     20.39 o 
   9   5   0       45.18       80.10     35.86 o 
 -11   6   0        9.10       10.30     11.56 o 
 -10   6   0       15.37        3.52      7.49 o 
  -9   6   0       62.38       51.16     18.48 o 
  -8   6   0       83.08      114.06     22.64 o 
  -7   6   0       85.03       63.68      4.56 o 
  -6   6   0       81.22       63.33      2.83 o 
  -5   6   0      543.15      550.70     34.21 o 
  -4   6   0      207.94      268.09     13.22 o 
  -3   6   0     1084.98      896.71     24.07 o 
  -2   6   0        9.45       39.00     16.79 o 
  -1   6   0     8285.00     8850.42    140.71 o 
   0   6   0     1192.91     1023.51     25.42 o 
   1   6   0      156.14      222.60     16.13 o 
   2   6   0     1315.19     1406.67     40.88 o 
   3   6   0      227.12      259.29     24.16 o 
   4   6   0      423.96      462.68     34.81 o 
   5   6   0        1.58      -16.45     22.26 o 
   6   6   0      366.13      420.60     44.28 o 
   7   6   0       49.03       66.19     38.44 o 
   8   6   0        1.43      -17.15     29.12 o 
   9   6   0       25.78       44.71     27.31 o 
 -11   7   0        8.55        9.34      6.03 o 
 -10   7   0      113.26      161.09     11.72 o 
  -9   7   0       10.94        8.50      5.65 o 
  -8   7   0       54.96       71.30      6.60 o 
  -7   7   0      237.60      231.45     33.01 o 
  -6   7   0      200.82      154.32     43.85 o 
  -5   7   0       15.42       12.04     16.30 o 
  -4   7   0     1127.30     1258.79     19.69 o 
  -3   7   0        5.67        3.70      2.84 o 
  -2   7   0      472.78      440.47     12.20 o 
  -1   7   0      976.66      689.47     22.43 o 
   0   7   0      133.68      109.72     15.26 o 
   1   7   0     4890.87     4628.13     93.57 o 
   2   7   0     1492.48     1585.47     68.70 o 
   3   7   0       19.37       23.63     28.65 o 
   4   7   0      318.25      327.20     33.95 o 
   5   7   0       97.24       89.03     32.35 o 
   6   7   0       78.26      101.41     32.16 o 
   7   7   0       59.95      106.57     57.30 o 
   8   7   0        2.60       12.74     21.33 o 
 -11   8   0        1.08       45.00     33.93 o 
 -10   8   0       61.90       -7.18     25.18 o 
  -9   8   0       89.65       90.29     32.37 o 
  -8   8   0       16.73       30.04     24.08 o 
  -7   8   0      303.83      317.44     39.36 o 
  -6   8   0      555.04      631.55     45.29 o 
  -5   8   0       46.60       76.04     25.31 o 
  -4   8   0     1603.42     1658.30     22.23 o 
  -3   8   0     2551.46     2664.81     39.77 o 
  -2   8   0      213.21      158.81     10.12 o 
  -1   8   0       25.54       36.92     10.22 o 
   0   8   0      325.54      335.26     20.12 o 
   1   8   0       72.53       64.30     19.34 o 
   2   8   0      513.65      452.28     37.78 o 
   3   8   0       37.69       57.60     21.02 o 
   4   8   0      325.77      376.31     38.07 o 
   5   8   0      324.26      421.58     56.47 o 
   6   8   0        3.57       44.51     46.10 o 
   7   8   0        7.31      116.52     59.96 o 
 -11   9   0       15.44       -8.88     28.95 o 
 -10   9   0        5.31        4.50     26.03 o 
  -9   9   0      144.02      178.19     42.11 o 
  -8   9   0      196.07      211.98     39.94 o 
  -7   9   0       99.16      142.75     34.56 o 
  -6   9   0      200.50      226.15     36.29 o 
  -5   9   0      214.59      155.90     52.74 o 
  -4   9   0      103.68       94.32     17.79 o 
  -3   9   0      804.02      783.27     19.91 o 
  -2   9   0      107.11      104.03     10.45 o 
  -1   9   0     2382.46     2467.69     53.15 o 
   0   9   0      803.65      774.57     36.43 o 
   1   9   0       25.07       22.18     14.56 o 
   2   9   0       92.15       76.31     24.88 o 
   3   9   0       64.43       59.03     29.30 o 
   4   9   0        2.03       10.93     20.21 o 
   5   9   0        6.50        1.65     19.81 o 
   6   9   0        0.60       67.99     84.04 o 
 -10  10   0        0.11      -26.51     33.69 o 
  -9  10   0       17.03       63.49     35.52 o 
  -8  10   0      208.48      247.18     45.54 o 
  -7  10   0       55.81       73.61     32.00 o 
  -6  10   0      321.51      358.02     46.43 o 
  -5  10   0      299.74      345.81     37.35 o 
  -4  10   0      241.29      224.96      8.31 o 
  -3  10   0      108.13      103.96      9.40 o 
  -2  10   0      126.61      141.79     13.00 o 
  -1  10   0        0.61        7.64      9.72 o 
   0  10   0      103.44       84.56     17.06 o 
   1  10   0       18.70       13.71     14.98 o 
   2  10   0       44.44       51.02     26.55 o 
   3  10   0       13.43       10.66     19.05 o 
   4  10   0       34.16       21.41     24.54 o 
   5  10   0       28.81       33.69     43.43 o 
   6  10   0        4.03      -50.60     50.60 o 
 -10  11   0       39.18       68.73     42.21 o 
  -9  11   0        0.00      -38.80     38.80 o 
  -8  11   0        0.79       -6.45     25.91 o 
  -7  11   0      226.40      245.13     45.79 o 
  -6  11   0       48.48      101.70     36.86 o 
  -5  11   0      115.44      125.56     15.33 o 
  -4  11   0       16.89       28.13      8.03 o 
  -3  11   0      154.17      166.78     25.99 o 
  -2  11   0      971.40      910.79     33.41 o 
  -1  11   0      231.71      237.14     24.11 o 
   0  11   0       12.84       26.06     18.87 o 
   1  11   0       22.72       24.49     17.46 o 
   2  11   0       15.72      -11.36     21.66 o 
   3  11   0       43.02        9.67     20.45 o 
   4  11   0       19.23      -20.31     38.19 o 
   5  11   0        1.49      -58.62     58.62 o 
  -9  12   0        0.64       42.93     38.31 o 
  -8  12   0        3.11       34.42     35.15 o 
  -7  12   0       45.94        2.68     25.91 o 
  -6  12   0       30.74       16.67     29.80 o 
  -5  12   0      323.36      278.57     50.50 o 
  -4  12   0      148.54      164.61     26.60 o 
  -3  12   0      172.92      136.32     24.47 o 
  -2  12   0       61.04       64.31     13.06 o 
  -1  12   0        8.96       15.62     15.62 o 
   0  12   0        2.18        0.53     18.97 o 
   1  12   0      139.30      165.26     27.39 o 
   2  12   0       98.58       96.40     27.80 o 
   3  12   0       20.37      -36.13     39.53 o 
  -8  13   0        4.33      -41.23     41.23 o 
  -7  13   0        2.38        9.73     30.77 o 
  -6  13   0        2.54      -13.01     31.87 o 
  -5  13   0      206.98       -9.25     30.93 o 
  -4  13   0      285.19      285.82     68.58 o 
  -3  13   0       32.41        1.40     13.28 o 
  -2  13   0        0.02        0.12     10.70 o 
  -1  13   0       57.94       34.79     21.90 o 
   0  13   0       41.30       61.43     28.83 o 
   1  13   0        0.57        3.28     22.62 o 
   2  13   0       35.43       -1.58     42.33 o 
  -7  14   0        0.09       11.43     34.91 o 
  -6  14   0       30.85        4.74     31.26 o 
  -5  14   0        6.39        3.28     47.31 o 
  -4  14   0       23.45        0.82      7.11 o 
  -3  14   0       42.54        3.31      9.19 o 
  -2  14   0        0.06        0.12     15.57 o 
  -1  14   0       46.45        0.00     22.87 o 
   0  14   0       15.58       32.72     26.39 o 
   2 -15   1        0.16       -7.17     12.10 o 
   3 -15   1       35.74       24.32     32.72 o 
   4 -15   1       25.71        7.78     50.60 o 
   5 -15   1       37.75       10.95     34.91 o 
  -1 -14   1       73.01       10.22     44.77 o 
   0 -14   1       21.34       28.22     26.03 o 
   1 -14   1       35.34        0.36     14.60 o 
   2 -14   1      113.52       67.54     75.27 o 
   3 -14   1        6.03       -5.55     10.58 o 
   4 -14   1       99.37       26.09     23.18 o 
   5 -14   1      126.54        9.86     32.62 o 
   6 -14   1        7.41        0.97     25.78 o 
   7 -14   1       46.81        1.82     46.11 o 
  -3 -13   1       12.91       52.91     70.18 o 
  -2 -13   1        0.28       46.82     37.46 o 
  -1 -13   1        1.11        8.27     25.30 o 
   0 -13   1        1.97      -32.96     43.05 o 
   1 -13   1       26.06       15.33     18.98 o 
   2 -13   1      162.80      161.13     20.51 o 
   3 -13   1      146.32      166.95     17.88 o 
   4 -13   1       33.15       22.91     13.33 o 
   5 -13   1      143.77      133.49     73.82 o 
   6 -13   1      111.49       19.71     33.10 o 
   7 -13   1        4.06       -2.19     45.00 o 
   8 -13   1       26.69        2.92     28.34 o 
  -4 -12   1        2.40      -48.16     48.16 o 
  -3 -12   1        4.58      -44.39     44.39 o 
  -2 -12   1       14.57       23.47     32.35 o 
  -1 -12   1       82.47       76.41     33.83 o 
   0 -12   1      344.78      376.17     43.01 o 
   1 -12   1       79.04       48.79     34.07 o 
   2 -12   1       42.23       46.75     14.41 o 
   3 -12   1        0.46        2.35     11.67 o 
   4 -12   1       91.33       87.24     14.30 o 
   5 -12   1       33.37       21.90     29.68 o 
   6 -12   1       37.72       -3.41     23.72 o 
   7 -12   1        7.11        5.72     26.88 o 
   8 -12   1       54.79       67.40     64.48 o 
   9 -12   1       18.32       95.85     43.54 o 
  -5 -11   1       54.53       64.84     82.97 o 
  -4 -11   1        6.81       57.16     73.71 o 
  -3 -11   1        1.84       31.87     59.72 o 
  -2 -11   1       24.31       45.49     55.10 o 
  -1 -11   1        0.57       21.28     24.93 o 
   0 -11   1      363.58      346.41     38.27 o 
   1 -11   1        1.35        5.11     14.47 o 
   2 -11   1       11.83       21.89     13.50 o 
   3 -11   1      581.96      584.50     21.62 o 
   4 -11   1      589.85      673.49     35.46 o 
   5 -11   1       16.55       52.06     30.53 o 
   6 -11   1        0.46       -0.97     20.07 o 
   7 -11   1       56.34       60.95     33.94 o 
   8 -11   1       18.00       61.18     36.00 o 
   9 -11   1       33.05       96.83     41.60 o 
  10 -11   1       12.11       -8.64     50.48 o 
  -6 -10   1       11.73       62.03     54.00 o 
  -5 -10   1       11.94      -19.70     40.14 o 
  -4 -10   1       72.73       94.54     48.79 o 
  -3 -10   1       22.73       -5.35     27.73 o 
  -2 -10   1       82.39       93.84     23.01 o 
  -1 -10   1     1098.54     1134.92     88.54 o 
   0 -10   1      167.76      178.97     19.14 o 
   1 -10   1       80.09       70.77     15.22 o 
   2 -10   1       29.79       34.06     12.77 o 
   3 -10   1       67.30      104.25     10.22 o 
   4 -10   1      653.18      623.21     19.38 o 
   5 -10   1        4.19       24.33     23.84 o 
   6 -10   1      274.63      377.54     45.93 o 
   7 -10   1      230.84      233.59     42.50 o 
   8 -10   1       34.56       53.52     32.11 o 
   9 -10   1       71.10      114.49     41.00 o 
  10 -10   1       21.81       -1.09     25.06 o 
  -7  -9   1        0.33       78.93     59.35 o 
  -6  -9   1        0.51      -55.10     55.10 o 
  -5  -9   1       20.44      -75.41     78.94 o 
  -4  -9   1      180.68      193.34     53.69 o 
  -3  -9   1       15.33       20.42     20.56 o 
  -2  -9   1       28.68       -4.85     13.74 o 
  -1  -9   1      236.74      276.94     22.95 o 
   0  -9   1      465.36      487.46     23.88 o 
   1  -9   1     1707.67     1580.65     37.12 o 
   2  -9   1      646.50      644.24     20.88 o 
   3  -9   1      153.36      130.09     16.26 o 
   4  -9   1      190.94      227.16      6.29 o 
   5  -9   1      922.38     1050.28     88.61 o 
   6  -9   1        3.07      -23.35     37.22 o 
   7  -9   1       26.13        3.65     32.24 o 
   8  -9   1      241.86      239.93     65.77 o 
   9  -9   1        5.94       12.16     42.45 o 
  10  -9   1       64.41      -11.80     29.08 o 
  11  -9   1       11.98        7.91     29.68 o 
  -8  -8   1        5.27       40.53     39.10 o 
  -7  -8   1       49.95       23.36     75.06 o 
  -6  -8   1       65.56       -1.22     32.48 o 
  -5  -8   1       27.64       13.14     35.40 o 
  -4  -8   1      673.66      735.33     96.00 o 
  -3  -8   1      838.89      848.92     80.78 o 
  -2  -8   1      142.94      137.52     20.41 o 
  -1  -8   1       70.38       83.96     18.93 o 
   0  -8   1     1263.71     1145.53     49.70 o 
   1  -8   1       12.09        3.28      9.00 o 
   2  -8   1      515.32      478.17     13.59 o 
   3  -8   1       18.81       17.61     15.51 o 
   4  -8   1      165.26      208.61     28.50 o 
   5  -8   1     1302.77     1233.51     58.57 o 
   6  -8   1      340.56      335.01     38.04 o 
   7  -8   1       42.64       42.09     24.21 o 
   8  -8   1      145.89      190.75     36.76 o 
   9  -8   1       43.39       51.70     31.02 o 
  10  -8   1       30.09       12.16     26.76 o 
  11  -8   1       16.75       -9.61     29.68 o 
  -8  -7   1       28.19       47.13     35.99 o 
  -7  -7   1        2.37       13.05     25.48 o 
  -6  -7   1      156.36      192.58     61.96 o 
  -5  -7   1      420.38      469.34    106.21 o 
  -4  -7   1       87.10       51.64     38.27 o 
  -3  -7   1     1105.92     1091.74     93.25 o 
  -2  -7   1       29.51       11.79     14.70 o 
  -1  -7   1     2388.64     2269.51     57.73 o 
   0  -7   1     5744.16     5864.27    103.50 o 
   1  -7   1     1104.10      595.12     17.94 o 
   2  -7   1      578.98      465.53     11.11 o 
   3  -7   1     2656.88     2785.90    104.40 o 
   4  -7   1     2073.19     2406.06     77.62 o 
   5  -7   1        4.37       12.41     15.81 o 
   6  -7   1      193.16      150.90     43.36 o 
   7  -7   1       33.82       36.74     22.14 o 
   8  -7   1       29.86        3.58      9.67 o 
   9  -7   1      246.58      255.33     29.70 o 
  10  -7   1        5.80       -0.08      6.35 o 
  11  -7   1       47.36       15.69     18.72 o 
  -9  -6   1        0.01       24.96     67.93 o 
  -8  -6   1       45.50       71.63     23.01 o 
  -7  -6   1       87.19      112.58     35.49 o 
  -6  -6   1      105.48      156.99     53.91 o 
  -5  -6   1      737.40      894.51     78.34 o 
  -4  -6   1      351.44      377.42     30.21 o 
  -3  -6   1      707.86      700.77     35.47 o 
  -2  -6   1     1502.87     1128.50     34.35 o 
  -1  -6   1      416.87      313.63     16.86 o 
   0  -6   1       72.35       36.78      8.07 o 
   1  -6   1      113.29      304.09     10.37 o 
   2  -6   1     1131.29     1379.80     18.81 o 
   3  -6   1     1297.22     1102.85     15.75 o 
   4  -6   1     4082.68     4019.54    108.24 o 
   5  -6   1      120.32      128.45     22.28 o 
   6  -6   1      285.25      335.69      9.10 o 
   7  -6   1      360.72      429.32      9.35 o 
   8  -6   1        0.63        2.47      4.17 o 
   9  -6   1      193.92      234.47     15.81 o 
  10  -6   1       25.15       19.88     12.11 o 
  11  -6   1       23.57       23.90      8.49 o 
  -9  -5   1       11.31        6.34     41.11 o 
  -8  -5   1       22.14       15.28     23.11 o 
  -7  -5   1      128.43      195.08     32.44 o 
  -6  -5   1       34.88       28.64     17.40 o 
  -5  -5   1       56.14       30.90     29.44 o 
  -4  -5   1       68.68      108.55     22.09 o 
  -3  -5   1      931.00      969.01     32.29 o 
  -2  -5   1     2103.22     2143.66     61.15 o 
  -1  -5   1     2186.80     2039.66     39.36 o 
   0  -5   1      217.18      337.79     11.93 o 
   1  -5   1     1755.99     1109.12     26.39 o 
   2  -5   1      699.81      763.48     30.74 o 
   3  -5   1      893.29      777.29     31.34 o 
   4  -5   1     2291.64     2481.10     48.78 o 
   5  -5   1       44.04       40.95      9.39 o 
   6  -5   1      498.65      505.99      8.82 o 
   7  -5   1       88.05       95.52      6.92 o 
   8  -5   1        0.67       -2.67      5.46 o 
   9  -5   1      175.46      232.38     14.15 o 
  10  -5   1       30.26       27.73     11.01 o 
  11  -5   1       11.11       17.50     12.66 o 
 -10  -4   1       32.40       70.07     22.69 o 
  -9  -4   1       60.69      104.22     46.23 o 
  -8  -4   1        5.12      -12.32     14.39 o 
  -7  -4   1      117.13      112.17     20.26 o 
  -6  -4   1      169.65      137.43     19.70 o 
  -5  -4   1       33.27       50.36     26.16 o 
  -4  -4   1       66.01       60.09     22.27 o 
  -3  -4   1      151.93      211.27     15.99 o 
  -2  -4   1     2342.64     1947.72     45.34 o 
  -1  -4   1       98.17      164.71     10.16 o 
   0  -4   1       21.27       10.77      4.47 o 
   1  -4   1     4601.49     4051.33    143.21 o 
   2  -4   1      341.82      276.28      9.61 o 
   3  -4   1       56.63       45.48      8.17 o 
   4  -4   1     3400.90     3280.26     46.90 o 
   5  -4   1     2335.09     2051.68     32.25 o 
   6  -4   1      110.80      104.43     12.26 o 
   7  -4   1        6.13        2.34      8.71 o 
   8  -4   1      187.22      189.37     33.98 o 
   9  -4   1      318.40       13.75     12.38 o 
  10  -4   1       27.29       21.61     10.97 o 
  11  -4   1        4.20       11.01     11.60 o 
 -10  -3   1        0.03      -17.51     17.51 o 
  -9  -3   1       84.83      105.19     20.66 o 
  -8  -3   1        9.41       28.22     21.11 o 
  -7  -3   1        1.14       11.26     18.63 o 
  -6  -3   1        9.80       23.84     11.64 o 
  -5  -3   1      749.15      854.41     41.03 o 
  -4  -3   1      192.25       97.26     13.85 o 
  -3  -3   1      460.19      524.48     19.41 o 
  -2  -3   1      201.27      251.32     12.42 o 
  -1  -3   1       13.18        6.04      5.78 o 
   0  -3   1    18579.72    19606.96    488.49 o 
   1  -3   1       40.79       91.21      3.43 o 
   2  -3   1        0.71        6.57      4.64 o 
   3  -3   1      813.05      703.10     31.87 o 
   4  -3   1      979.12      814.78     18.47 o 
   5  -3   1      247.43      216.34      9.74 o 
   6  -3   1      191.75      360.83     19.47 o 
   7  -3   1       22.13       25.17      9.12 o 
   8  -3   1       48.01       51.19     20.42 o 
   9  -3   1       23.77       25.54     25.36 o 
  10  -3   1       51.59       25.12     21.10 o 
  11  -3   1       40.79        5.73     13.12 o 
 -11  -2   1       12.17       16.84     17.51 o 
 -10  -2   1       26.38       34.38     38.74 o 
  -9  -2   1        1.77       18.21     20.11 o 
  -8  -2   1       39.88       56.06     21.18 o 
  -7  -2   1       69.78       92.71     15.00 o 
  -6  -2   1        2.15        4.16     11.55 o 
  -5  -2   1     2111.23     2211.23     51.87 o 
  -4  -2   1      690.17      430.39     14.89 o 
  -3  -2   1     1914.27     1650.38     32.60 o 
  -2  -2   1    18009.20    20037.08    331.14 o 
  -1  -2   1     1335.01      962.83     22.62 o 
   0  -2   1    11317.00     7795.71    134.31 o 
   1  -2   1    16410.90    26258.88    317.08 o 
   2  -2   1     3551.32     3020.04     40.69 o 
   3  -2   1     1608.79     1554.17     41.19 o 
   4  -2   1     3074.80     2865.21     46.47 o 
   5  -2   1      320.46      285.64     11.13 o 
   6  -2   1      441.86      374.44     22.32 o 
   7  -2   1      217.27      188.33     14.49 o 
   8  -2   1        5.29       -6.11     13.60 o 
   9  -2   1      311.03      424.17     77.98 o 
  10  -2   1        1.60       15.20     17.41 o 
  11  -2   1       33.82       32.47     26.64 o 
 -11  -1   1        9.17       48.48     19.04 o 
 -10  -1   1       23.08       14.41     15.31 o 
  -9  -1   1       68.18       69.74     17.40 o 
  -8  -1   1       80.34       76.42     16.38 o 
  -7  -1   1       46.28       54.60     12.32 o 
  -6  -1   1      461.12      499.68     19.96 o 
  -5  -1   1       28.18        3.25     10.22 o 
  -4  -1   1     6482.69     6283.33     98.78 o 
  -3  -1   1     8437.01     7445.85    108.14 o 
  -2  -1   1     6467.80     6920.17    180.22 o 
   2  -1   1      185.51      154.21      4.72 o 
   3  -1   1     1155.24     1271.18     22.41 o 
   4  -1   1      786.96      747.59     13.72 o 
   5  -1   1       63.41       59.26      8.69 o 
   6  -1   1     1565.42     1526.26     54.32 o 
   7  -1   1      203.97      275.39     23.39 o 
   8  -1   1       15.32       27.24     23.48 o 
   9  -1   1      159.61      176.72    111.08 o 
  10  -1   1       60.18       41.25     41.06 o 
  11  -1   1        1.33        4.91     16.08 o 
 -11   0   1        5.96      -27.85     27.85 o 
 -10   0   1       55.99       75.19     21.78 o 
  -9   0   1        8.63       29.91     14.11 o 
  -8   0   1      103.99       80.80     15.22 o 
  -7   0   1     1264.48     1390.03    139.01 o 
  -6   0   1       24.42       60.39     10.13 o 
  -5   0   1       50.25       40.19      7.75 o 
  -4   0   1      390.94      441.68     10.04 o 
  -3   0   1    13338.16    11069.77    176.06 o 
  -2   0   1    18091.38    22146.00    322.54 o 
   2   0   1    11340.58    10992.29    248.23 o 
   3   0   1      437.69      411.58     17.54 o 
   4   0   1     3217.15     2905.31     43.12 o 
   5   0   1      383.09      328.06     18.20 o 
   6   0   1      201.36      213.48     24.42 o 
   7   0   1      125.56      169.98     19.32 o 
   8   0   1      119.45      150.46     22.06 o 
   9   0   1       32.43       27.25     22.50 o 
  10   0   1      102.89       53.83     40.16 o 
  11   0   1        9.53        4.85     16.49 o 
 -11   1   1       23.59       16.87     14.22 o 
 -10   1   1      153.02      162.06     33.60 o 
  -9   1   1       69.83       68.68     16.67 o 
  -8   1   1      378.49      384.67     67.06 o 
  -7   1   1      316.76      277.45     16.45 o 
  -6   1   1     4038.95     3902.63    124.86 o 
  -5   1   1     4712.50     4387.29     58.73 o 
  -4   1   1     5812.22     4899.45     79.11 o 
  -3   1   1    44920.60    72061.95   1165.46 o 
  -2   1   1    18320.47    22701.54    275.20 o 
   1   1   1     2308.65     1412.90     21.23 o 
   2   1   1      412.70      436.33     13.64 o 
   3   1   1       78.06       86.21     12.04 o 
   4   1   1     1484.58     1363.74     57.28 o 
   5   1   1     3201.55     3478.21     96.67 o 
   6   1   1        9.52        7.48     10.75 o 
   7   1   1        7.60        4.42     11.58 o 
   8   1   1      112.12      188.46     40.60 o 
   9   1   1       44.78       47.80     38.08 o 
  10   1   1       63.37       47.27     21.53 o 
 -11   2   1      107.53       83.97     59.02 o 
 -10   2   1       22.21       21.67     12.33 o 
  -9   2   1      522.38      576.62     28.84 o 
  -8   2   1       23.48       21.25      7.92 o 
  -7   2   1        2.66        9.01      8.83 o 
  -6   2   1     6747.31     6977.78    110.27 o 
  -5   2   1     3290.65     3444.11     40.90 o 
  -4   2   1     4632.65     5142.22     53.02 o 
  -3   2   1       13.84        6.49      3.12 o 
  -2   2   1        6.02        2.31      1.55 o 
  -1   2   1       34.56       45.38      3.52 o 
   0   2   1     8003.94     4812.89     70.16 o 
   1   2   1      670.20     1013.70     20.17 o 
   2   2   1     1196.67     1169.47     26.08 o 
   3   2   1       21.56       18.26      9.11 o 
   4   2   1     2508.08     2400.57     54.32 o 
   5   2   1      849.87      792.48     48.62 o 
   6   2   1      771.35      805.92     46.51 o 
   7   2   1       57.88       78.84     19.76 o 
   8   2   1      114.57      139.69     34.23 o 
   9   2   1       80.38      108.88     25.27 o 
  10   2   1       11.70       49.92     23.27 o 
 -11   3   1       51.07       39.67     35.34 o 
 -10   3   1       52.61       52.04     14.18 o 
  -9   3   1     1234.40     1230.43     46.78 o 
  -8   3   1      716.16      765.79     23.66 o 
  -7   3   1      462.71      490.63     18.62 o 
  -6   3   1     2125.40     2058.14     28.78 o 
  -5   3   1     7649.32     7534.36     85.50 o 
  -4   3   1     2176.68     2283.11     77.06 o 
  -3   3   1       15.10       12.25      2.55 o 
  -2   3   1     1604.61     1405.92     16.78 o 
  -1   3   1     2890.02     3593.63     46.53 o 
   0   3   1      143.28      473.53     14.41 o 
   1   3   1     1456.24      988.46     37.41 o 
   2   3   1     3863.93     3509.36     63.79 o 
   3   3   1      118.93      106.07     14.54 o 
   4   3   1        3.95        9.12     11.41 o 
   5   3   1       17.87       25.11     20.04 o 
   6   3   1      998.60     1161.46     78.17 o 
   7   3   1       20.17       32.97     20.23 o 
   8   3   1       60.73       80.36     23.77 o 
   9   3   1       59.91       98.87     27.68 o 
  10   3   1        3.02        0.27     14.00 o 
 -12   4   1       25.00       10.59     19.64 o 
 -11   4   1       20.18       10.17     13.51 o 
 -10   4   1       55.26       37.53     15.67 o 
  -9   4   1      123.49       28.09     32.50 o 
  -8   4   1      588.25      741.65     38.10 o 
  -7   4   1      396.90      395.71     13.59 o 
  -6   4   1      232.40      241.84      7.88 o 
  -5   4   1       48.15       65.46      9.61 o 
  -4   4   1     1431.02     1582.89     49.44 o 
  -3   4   1     2939.64     3144.18    155.01 o 
  -2   4   1     5553.84     5339.38     84.47 o 
  -1   4   1      204.18      582.93     12.55 o 
   0   4   1      547.31      904.95     20.02 o 
   1   4   1     1203.48      857.54     28.39 o 
   2   4   1      967.90      884.48     27.67 o 
   3   4   1     1429.69     1481.72     41.51 o 
   4   4   1       42.86       59.58     17.65 o 
   5   4   1       55.66       85.25     21.80 o 
   6   4   1      189.25      224.62     42.13 o 
   7   4   1      203.54      275.98     52.74 o 
   8   4   1        0.70      -20.67     20.67 o 
   9   4   1       30.90        8.49     19.34 o 
 -11   5   1       44.36       28.21     21.73 o 
 -10   5   1       16.97       20.96     11.46 o 
  -9   5   1        0.72       -5.44      6.24 o 
  -8   5   1       17.37       29.75      6.28 o 
  -7   5   1      407.14      430.31     22.61 o 
  -6   5   1      175.68      176.90      8.74 o 
  -5   5   1      403.40      404.27     10.07 o 
  -4   5   1      403.34      284.05      5.29 o 
  -3   5   1     6163.24     6046.84    222.29 o 
  -2   5   1      218.21      364.24     15.73 o 
  -1   5   1       49.69        3.77      4.65 o 
   0   5   1     2796.75     2419.71     49.27 o 
   1   5   1      199.16      192.04     17.31 o 
   2   5   1      596.63      371.89     21.87 o 
   3   5   1        0.28      -17.92     17.92 o 
   4   5   1     1353.09     1387.13     52.17 o 
   5   5   1      142.14      166.82     28.55 o 
   6   5   1        0.42        7.98     19.17 o 
   7   5   1       16.73       15.91     16.96 o 
   8   5   1       24.37       89.43     48.84 o 
   9   5   1        0.08       44.57     56.98 o 
 -11   6   1        0.94       -0.44      5.98 o 
 -10   6   1       69.42        0.30      7.88 o 
  -9   6   1       99.92      116.34      8.46 o 
  -8   6   1        9.79       13.70      4.71 o 
  -7   6   1       24.95       23.24      5.89 o 
  -6   6   1      345.41      357.02      7.04 o 
  -5   6   1      501.15      476.42     13.86 o 
  -4   6   1      146.30      162.10      6.98 o 
  -3   6   1       14.96       17.53      4.51 o 
  -2   6   1      154.95       71.50      7.93 o 
  -1   6   1     4441.25     3586.10     59.97 o 
   0   6   1     1958.88     1478.89     33.95 o 
   1   6   1      230.28      214.94     37.29 o 
   2   6   1       34.39       36.92     14.34 o 
   3   6   1      462.28      461.77     30.96 o 
   4   6   1      157.08      180.64     31.23 o 
   5   6   1      671.12      765.28     49.39 o 
   6   6   1        8.09       11.50     22.16 o 
   7   6   1        0.14      -19.71     19.71 o 
   8   6   1       19.05       68.14     28.06 o 
 -11   7   1       22.61       15.53      9.13 o 
 -10   7   1        0.67       -5.05      5.05 o 
  -9   7   1       72.68       80.70     20.44 o 
  -8   7   1       17.21       16.77      3.71 o 
  -7   7   1        1.99        5.41      6.32 o 
  -6   7   1      362.93      370.52      5.71 o 
  -5   7   1      698.83      652.56     21.72 o 
  -4   7   1       44.51       59.63      5.39 o 
  -3   7   1      581.63      573.65     31.66 o 
  -2   7   1       22.76       31.72      8.09 o 
  -1   7   1      773.29      502.82     18.18 o 
   0   7   1     5478.70     5257.66    100.10 o 
   1   7   1       40.76       42.45     13.88 o 
   2   7   1     1072.21     1050.63     49.38 o 
   3   7   1      777.02      838.04     50.08 o 
   4   7   1      267.40      325.56     40.81 o 
   5   7   1      277.96      267.78     44.36 o 
   6   7   1       73.60       75.20     38.08 o 
   7   7   1        0.01       -1.96     52.42 o 
   8   7   1       19.59       29.59     47.38 o 
 -11   8   1       35.41       59.00     58.51 o 
 -10   8   1       57.90       31.74     71.11 o 
  -9   8   1        5.61       18.37     24.33 o 
  -8   8   1       34.17       25.67     24.09 o 
  -7   8   1      103.78      111.11     30.30 o 
  -6   8   1       26.81       31.14     23.11 o 
  -5   8   1      879.50      981.87     23.96 o 
  -4   8   1       73.88       87.85      6.45 o 
  -3   8   1     1205.73     1033.71     23.89 o 
  -2   8   1      941.96      952.02     23.27 o 
  -1   8   1      329.21      257.62     19.31 o 
   0   8   1       17.72       23.17     11.85 o 
   1   8   1      571.17      540.56     46.40 o 
   2   8   1        1.73        0.25     11.44 o 
   3   8   1      109.55      140.11     33.64 o 
   4   8   1       33.32       74.78     26.70 o 
   5   8   1       26.78      -16.54     28.98 o 
   6   8   1      104.87      169.15     46.48 o 
   7   8   1       21.30       36.37     45.49 o 
 -11   9   1        1.23       -4.14     27.00 o 
 -10   9   1      123.90      136.06     42.11 o 
  -9   9   1       97.82      111.34     36.87 o 
  -8   9   1       13.47       50.84     29.68 o 
  -7   9   1      436.54      485.08     48.53 o 
  -6   9   1      186.90      259.24     40.55 o 
  -5   9   1       50.33       45.84      5.66 o 
  -4   9   1      196.61      217.50      8.79 o 
  -3   9   1       70.70      113.34      9.63 o 
  -2   9   1      233.46      165.39     12.98 o 
  -1   9   1        0.34        6.62     11.46 o 
   0   9   1      308.17      308.39     36.12 o 
   1   9   1      817.76      927.90     40.53 o 
   2   9   1      231.61      276.27     35.47 o 
   3   9   1        0.25       -7.86     18.16 o 
   4   9   1        0.33        2.89     30.65 o 
   5   9   1        1.89       16.26     72.24 o 
   6   9   1        3.72       74.27     35.14 o 
 -10  10   1      121.12      164.41     77.52 o 
  -9  10   1      156.88      233.46     78.27 o 
  -8  10   1        7.64       28.46     29.56 o 
  -7  10   1       96.53      129.36     37.48 o 
  -6  10   1       81.67       97.22     34.56 o 
  -5  10   1      166.63      184.10      8.12 o 
  -4  10   1      886.97     1043.59     21.86 o 
  -3  10   1      437.54      492.34     20.85 o 
  -2  10   1       26.89       48.00     11.07 o 
  -1  10   1      203.10      173.21     18.04 o 
   0  10   1       46.47       55.02     16.47 o 
   1  10   1       16.14        2.56     16.33 o 
   2  10   1        1.35      -13.64     17.91 o 
   3  10   1        3.98       -0.86     16.44 o 
   4  10   1        1.90       65.28     29.53 o 
   5  10   1        3.79       -5.65     52.91 o 
 -10  11   1        2.83       14.59     31.50 o 
  -9  11   1      132.09      265.55     53.31 o 
  -8  11   1       27.01       49.63     35.15 o 
  -7  11   1        0.45      -13.14     46.95 o 
  -6  11   1      121.43      136.92     67.18 o 
  -5  11   1       17.24       14.21      7.59 o 
  -4  11   1      131.57      155.43     12.39 o 
  -3  11   1       41.84       39.70     11.74 o 
  -2  11   1       23.77       15.69     10.28 o 
  -1  11   1      257.25      298.83     27.09 o 
   0  11   1      145.95      152.05     22.38 o 
   1  11   1        0.17      -10.20     16.08 o 
   2  11   1       39.34       12.84     25.00 o 
   3  11   1       73.70      151.56     46.36 o 
   4  11   1        1.53       -5.65     39.59 o 
  -9  12   1       31.36       35.64     37.95 o 
  -8  12   1        2.95       68.23     40.01 o 
  -7  12   1        3.19       43.30     37.70 o 
  -6  12   1       18.50        9.37     47.56 o 
  -5  12   1       56.86       34.35     18.92 o 
  -4  12   1        0.62        4.56      9.22 o 
  -3  12   1       12.77        8.11      8.75 o 
  -2  12   1      189.44      195.68     22.81 o 
  -1  12   1       11.36       14.25     16.20 o 
   0  12   1        1.03       13.08     15.55 o 
   1  12   1        4.61       -2.20     17.16 o 
   2  12   1       28.55       16.18     21.16 o 
   3  12   1       87.52       66.00     36.10 o 
  -8  13   1       35.81       18.85     36.74 o 
  -7  13   1       31.86        4.26     29.68 o 
  -6  13   1        6.20        0.97     43.54 o 
  -5  13   1        4.77        2.95      8.76 o 
  -4  13   1       60.38       25.76     15.19 o 
  -3  13   1        6.33        8.40      9.67 o 
  -2  13   1        8.01        3.04      8.95 o 
  -1  13   1       12.48        0.55     16.60 o 
   0  13   1       61.34       53.02     20.37 o 
   1  13   1       40.07       14.49     22.55 o 
  -6  14   1       47.56       -2.19     31.14 o 
  -5  14   1        4.94       -3.89     30.89 o 
  -4  14   1       64.57        0.62     13.19 o 
  -3  14   1        0.46        0.00     14.47 o 
  -2  14   1       15.68       -4.26     10.40 o 
  -1  14   1        9.23        6.40     12.42 o 
   1 -15   2        8.02      -14.80     27.10 o 
   2 -15   2        1.26        3.34     11.82 o 
   3 -15   2       15.78       -4.16     12.16 o 
   4 -15   2        0.26        4.38     29.19 o 
   5 -15   2       31.56       -3.04     29.44 o 
   6 -15   2       17.19       -5.35     31.50 o 
  -1 -14   2        1.76       43.42     33.57 o 
   0 -14   2      131.47      134.81     44.30 o 
   1 -14   2       47.92       71.00     20.32 o 
   2 -14   2        9.96        6.55     11.84 o 
   3 -14   2      173.98      193.93    106.94 o 
   4 -14   2      112.50       98.50     50.44 o 
   5 -14   2        5.56       -3.16     26.88 o 
   6 -14   2       12.33      -15.57     32.96 o 
   7 -14   2        8.03       -4.26     30.16 o 
  -3 -13   2        3.86       18.12     36.97 o 
  -2 -13   2       29.07      -37.59     37.59 o 
  -1 -13   2      126.32      123.53     39.80 o 
   0 -13   2        2.13       11.19     36.24 o 
   1 -13   2       38.83       50.38     17.88 o 
   2 -13   2        0.99        4.30     12.68 o 
   3 -13   2        5.12        5.84      9.97 o 
   4 -13   2      360.49      377.52     11.30 o 
   5 -13   2        0.01      -12.41     28.22 o 
   6 -13   2       24.62      -16.54     30.77 o 
   7 -13   2       11.25       -2.43     26.27 o 
   8 -13   2        3.78       -1.82     27.12 o 
   9 -13   2       27.90       29.07     39.90 o 
  -4 -12   2       26.32       30.77     43.67 o 
  -3 -12   2       27.76       33.94     38.80 o 
  -2 -12   2       70.29      102.32     41.49 o 
  -1 -12   2      165.71      185.77     65.86 o 
   0 -12   2        8.81       19.34     22.26 o 
   1 -12   2      353.53      423.22     35.04 o 
   2 -12   2        4.52       20.09     19.14 o 
   3 -12   2      288.50      303.37     24.59 o 
   4 -12   2       74.62       63.88      5.18 o 
   5 -12   2       58.83       62.05     33.46 o 
   6 -12   2       10.90       -9.12     43.67 o 
   7 -12   2        7.67       -4.38     24.57 o 
   8 -12   2       29.87       41.48     36.13 o 
   9 -12   2       22.20       37.22     37.83 o 
  -5 -11   2       12.70       -4.26     36.25 o 
  -4 -11   2      146.42      300.03     65.60 o 
  -3 -11   2      147.30      244.29     89.10 o 
  -2 -11   2        1.84       -5.84     24.32 o 
  -1 -11   2       98.69      105.39     32.74 o 
   0 -11   2      476.19      400.21     39.89 o 
   1 -11   2       40.07       18.37     16.42 o 
   2 -11   2      153.22      159.61     18.14 o 
   3 -11   2       83.69      147.42     12.60 o 
   4 -11   2      111.68       98.57      5.44 o 
   5 -11   2      763.19      901.96     64.15 o 
   6 -11   2        0.87       -8.15     23.96 o 
   7 -11   2        5.43       22.14     28.83 o 
   8 -11   2        2.24       57.89     55.70 o 
   9 -11   2        0.14       18.12     31.74 o 
  10 -11   2       22.94       -4.38     29.92 o 
  -6 -10   2       28.01       57.41     90.01 o 
  -5 -10   2       50.19       83.45     52.92 o 
  -4 -10   2        4.04       16.78     35.64 o 
  -3 -10   2      538.20      563.42     65.64 o 
  -2 -10   2       33.30        3.89     22.02 o 
  -1 -10   2       93.92      164.53     32.74 o 
   0 -10   2     1240.62     1209.79     82.41 o 
   1 -10   2     2720.37     2519.51     79.04 o 
   2 -10   2      134.70      116.06     18.37 o 
   3 -10   2        9.37        1.40      8.26 o 
   4 -10   2        9.37        4.38      5.45 o 
   5 -10   2       94.21      117.07     31.88 o 
   6 -10   2       75.94       83.47     30.05 o 
   7 -10   2       21.52       36.13     28.46 o 
   8 -10   2       39.68       43.31     31.87 o 
   9 -10   2       32.27       13.14     29.56 o 
  10 -10   2       10.70        5.72     47.31 o 
  -7  -9   2        0.30       15.69     47.19 o 
  -6  -9   2       62.20      114.73     59.86 o 
  -5  -9   2       11.13       -8.76     34.18 o 
  -4  -9   2      204.48      255.47     91.08 o 
  -3  -9   2        0.02       -1.95     22.62 o 
  -2  -9   2      723.18      723.39     57.07 o 
  -1  -9   2      211.46      187.58     49.09 o 
   0  -9   2      259.78      290.02     28.51 o 
   1  -9   2      181.62      180.62     31.67 o 
   2  -9   2      495.31      493.39     33.21 o 
   3  -9   2     2072.91     2290.19     71.77 o 
   4  -9   2      457.83      581.35     65.65 o 
   5  -9   2       10.64       -5.84     28.83 o 
   6  -9   2      356.98      396.93     65.59 o 
   7  -9   2       37.11       42.82     26.28 o 
   8  -9   2        1.47        5.35     22.26 o 
   9  -9   2      116.95       12.41     28.36 o 
  10  -9   2       16.89       -0.36     22.02 o 
  11  -9   2       13.33       -0.97     27.25 o 
  -8  -8   2        0.19      -10.84     15.64 o 
  -7  -8   2       33.25       92.71     23.97 o 
  -6  -8   2       15.82      -19.22     71.03 o 
  -5  -8   2      401.66      492.89     71.68 o 
  -4  -8   2        4.76        2.19     24.33 o 
  -3  -8   2       80.89       72.28     32.73 o 
  -2  -8   2     1615.84     1594.96     72.25 o 
  -1  -8   2     1399.66     1429.04     58.66 o 
   0  -8   2      103.00      113.21     19.35 o 
   1  -8   2       18.66       17.88     16.66 o 
   2  -8   2      458.39      335.20     37.73 o 
   3  -8   2       10.32       17.84      4.25 o 
   4  -8   2      956.32     1100.38     50.74 o 
   5  -8   2      155.23      139.54     26.91 o 
   6  -8   2      409.23      443.35     39.03 o 
   7  -8   2      382.68      375.76     41.45 o 
   8  -8   2       42.61       44.89     29.32 o 
   9  -8   2      103.30      114.27     37.97 o 
  10  -8   2       98.19       59.33     10.80 o 
  11  -8   2       10.10       14.11     58.75 o 
  -8  -7   2        3.79       -7.24     21.82 o 
  -7  -7   2      145.75      125.68     35.65 o 
  -6  -7   2      353.57      563.05     81.41 o 
  -5  -7   2      197.18      192.16     50.41 o 
  -4  -7   2      471.90      515.17     54.54 o 
  -3  -7   2       10.20       20.56     22.02 o 
  -2  -7   2        3.27      -17.76     17.76 o 
  -1  -7   2      194.56      172.03     22.05 o 
   0  -7   2      852.67      777.86     31.39 o 
   1  -7   2     7914.17     8546.73    471.04 o 
   2  -7   2      500.70      326.79     17.54 o 
   3  -7   2      708.40      706.74     18.02 o 
   4  -7   2     2046.95     2157.46     93.71 o 
   5  -7   2     2580.68     2959.96     93.22 o 
   6  -7   2      114.75      144.12     19.06 o 
   7  -7   2      121.67      158.07     22.08 o 
   8  -7   2       48.78       56.23      6.08 o 
   9  -7   2        7.92        3.41      4.44 o 
  10  -7   2      112.60      114.15      7.34 o 
  11  -7   2       15.94        4.54      8.69 o 
  -9  -6   2       94.85       99.31     22.88 o 
  -8  -6   2        5.65       26.73     15.69 o 
  -7  -6   2       20.04       31.34     23.19 o 
  -6  -6   2      284.59      117.85    174.96 o 
  -5  -6   2       59.58       92.23     36.38 o 
  -4  -6   2     1411.00     1495.65     75.10 o 
  -3  -6   2      971.79      884.82     47.45 o 
  -2  -6   2       34.69       15.94     14.36 o 
  -1  -6   2      959.56      924.32     35.74 o 
   0  -6   2    14174.09    12766.62    302.57 o 
   1  -6   2      262.88      265.96     19.21 o 
   2  -6   2      197.57      289.38     15.71 o 
   3  -6   2     1306.17     1391.55     46.23 o 
   4  -6   2      114.01      143.87     14.72 o 
   5  -6   2     2323.72     2127.54     55.80 o 
   6  -6   2      354.75      347.59      9.54 o 
   7  -6   2       80.84       56.52      6.34 o 
   8  -6   2      154.71      174.72     20.73 o 
   9  -6   2       30.73       40.49      8.25 o 
  10  -6   2       39.87       34.65      9.03 o 
  11  -6   2       48.38       39.08      9.99 o 
  -9  -5   2       73.97      123.93     63.94 o 
  -8  -5   2       74.83       81.18     17.37 o 
  -7  -5   2       35.18       61.12     22.92 o 
  -6  -5   2      254.58      280.76     29.19 o 
  -5  -5   2      556.48      494.47     76.33 o 
  -4  -5   2       36.13       39.66     21.05 o 
  -3  -5   2      408.91      335.88     45.66 o 
  -2  -5   2      475.22      371.03     24.69 o 
  -1  -5   2     2009.24     1802.38     48.84 o 
   0  -5   2     1111.53      955.88     37.15 o 
   1  -5   2     2453.11     2196.24     75.60 o 
   2  -5   2     2651.90     2123.04     23.58 o 
   3  -5   2      233.67      258.38     16.68 o 
   4  -5   2      204.64      256.69     28.82 o 
   5  -5   2       80.25       61.95      6.38 o 
   6  -5   2      567.55      625.44     19.57 o 
   7  -5   2        1.13       -6.02      9.10 o 
   8  -5   2      156.46      167.58     14.66 o 
   9  -5   2       70.46       54.85     29.60 o 
  10  -5   2        2.09       -1.43      6.94 o 
  11  -5   2       31.20       57.55     18.93 o 
 -10  -4   2       14.19       27.20     15.45 o 
  -9  -4   2       28.69       12.65     16.30 o 
  -8  -4   2       44.67       17.52     12.65 o 
  -7  -4   2        9.45       -0.65     21.22 o 
  -6  -4   2      203.44      283.64     18.61 o 
  -5  -4   2      671.34      784.36     68.78 o 
  -4  -4   2     1462.73     1409.11     57.06 o 
  -3  -4   2     1420.30     1578.11     51.74 o 
  -2  -4   2     4257.99     3139.11     77.23 o 
  -1  -4   2      555.96      681.99     33.97 o 
   0  -4   2     7403.72     6092.43     85.29 o 
   1  -4   2      117.23      161.33      5.54 o 
   2  -4   2      964.24     1018.16     20.42 o 
   3  -4   2     9417.01     8958.21     91.41 o 
   4  -4   2      168.87      136.32      7.02 o 
   5  -4   2      465.58      494.30     14.26 o 
   6  -4   2      505.33      490.64     18.62 o 
   7  -4   2       45.24       55.37     12.40 o 
   8  -4   2      144.13       88.57     39.44 o 
   9  -4   2       98.99       79.62     44.85 o 
  10  -4   2        1.07        2.40     12.71 o 
  11  -4   2        6.17       -3.56     14.50 o 
 -10  -3   2       41.29       35.03     15.81 o 
  -9  -3   2        2.17       18.56     12.46 o 
  -8  -3   2       42.34       37.59     22.02 o 
  -7  -3   2      153.92      154.65     36.04 o 
  -6  -3   2        6.37        7.79      7.86 o 
  -5  -3   2       92.49      138.11     20.27 o 
  -4  -3   2       74.39       55.02      8.95 o 
  -3  -3   2        1.62       -1.09      8.51 o 
  -2  -3   2      988.12      868.22     28.89 o 
  -1  -3   2      992.62      535.91     18.83 o 
   0  -3   2      598.51      117.24      8.63 o 
   1  -3   2     2601.27     3044.36     25.68 o 
   2  -3   2     3104.89     2614.38     22.47 o 
   3  -3   2     2316.49     2232.48     37.94 o 
   4  -3   2      695.87      634.54     11.14 o 
   5  -3   2      137.54      160.41     17.37 o 
   6  -3   2     1111.88     1253.22     22.09 o 
   7  -3   2      236.37      265.73     16.71 o 
   8  -3   2        1.12       -5.83     11.48 o 
   9  -3   2      271.54      359.64     65.72 o 
  10  -3   2       85.42       82.62     59.99 o 
  11  -3   2        0.24       -6.88     16.44 o 
 -11  -2   2        7.01       43.61     25.83 o 
 -10  -2   2       19.66        3.91     18.67 o 
  -9  -2   2       20.29        6.72     11.00 o 
  -8  -2   2        0.55       -2.42     13.68 o 
  -7  -2   2      177.64      198.77     59.67 o 
  -6  -2   2      554.83      540.90     24.70 o 
  -5  -2   2      750.20      550.50     23.12 o 
  -4  -2   2      737.77      705.03     70.75 o 
  -3  -2   2      542.73      579.15     59.80 o 
  -1  -2   2     3611.66     5103.13    301.32 o 
   0  -2   2        6.98      249.65      3.66 o 
   1  -2   2     1796.16     1200.40     10.79 o 
   2  -2   2     8202.62     6780.65     72.54 o 
   3  -2   2      502.99      618.19     27.13 o 
   4  -2   2     3103.52     2679.05     47.31 o 
   5  -2   2     2119.29     1742.53     28.28 o 
   6  -2   2       81.00       71.44      9.95 o 
   7  -2   2       19.54       -0.19      7.11 o 
   8  -2   2      247.49      297.28     78.33 o 
   9  -2   2        0.34       -9.70     15.66 o 
  10  -2   2      170.70       36.97     40.66 o 
  11  -2   2       10.45        4.60     16.45 o 
 -11  -1   2       14.92       28.10     17.15 o 
 -10  -1   2       10.61       21.80     20.01 o 
  -9  -1   2       41.79       44.74     21.53 o 
  -8  -1   2        0.14       -9.19     15.51 o 
  -7  -1   2        0.15       -2.34     19.52 o 
  -6  -1   2     1276.68     1202.42     50.51 o 
  -5  -1   2      884.54     1025.33     49.32 o 
  -4  -1   2     2848.04     2757.31     41.65 o 
  -3  -1   2      152.81      247.07      6.14 o 
  -2  -1   2      956.45     1284.69     29.23 o 
  -1  -1   2      606.05      354.96     13.33 o 
   1  -1   2      889.45      608.50     11.15 o 
   2  -1   2     2010.91     2176.46     43.06 o 
   3  -1   2       10.34       27.81      6.50 o 
   4  -1   2        5.73        7.15      5.45 o 
   5  -1   2     4623.98     4656.94     70.42 o 
   6  -1   2       99.68      138.59     13.32 o 
   7  -1   2      127.44       89.67     32.00 o 
   8  -1   2       28.56       22.79     23.35 o 
   9  -1   2       53.81       74.97     56.02 o 
  10  -1   2       20.79       38.72     33.81 o 
  11  -1   2       39.50       51.98     30.65 o 
 -11   0   2       28.22       14.84     25.18 o 
 -10   0   2       11.44        9.27     11.49 o 
  -9   0   2      199.44      253.77     28.34 o 
  -8   0   2       56.30       35.62     11.74 o 
  -7   0   2        2.21       -1.81      5.87 o 
  -6   0   2      371.40      460.85     15.42 o 
  -5   0   2     4362.34     4458.10     58.17 o 
  -4   0   2     1360.47     1508.38     27.44 o 
  -3   0   2       21.64       53.98      4.18 o 
  -2   0   2     1041.90      505.09      9.86 o 
  -1   0   2      172.33      206.07      5.34 o 
   1   0   2      212.10      211.87      8.15 o 
   2   0   2    26475.31    27731.47    628.83 o 
   3   0   2     1522.56     1492.74     25.10 o 
   4   0   2       40.71       18.38      7.16 o 
   5   0   2      212.45      204.76     15.89 o 
   6   0   2      863.08      827.60     37.56 o 
   7   0   2       28.92       19.35     11.57 o 
   8   0   2       19.11        9.10     14.31 o 
   9   0   2      137.36      114.88     79.54 o 
  10   0   2       15.96       16.18     19.19 o 
 -11   1   2        0.35       -5.56     15.06 o 
 -10   1   2      116.89      145.88     47.10 o 
  -9   1   2        2.09      -10.22     10.22 o 
  -8   1   2       96.06      108.63     13.95 o 
  -7   1   2      134.05      116.43     10.78 o 
  -6   1   2      426.44      391.16     11.94 o 
  -5   1   2     3605.48     3464.62     41.25 o 
  -4   1   2     6034.51     5239.98     88.70 o 
  -3   1   2       48.87       42.53      4.41 o 
  -2   1   2    15105.77    17618.59    255.73 o 
  -1   1   2    10198.15     8811.08    159.66 o 
   0   1   2      254.48      558.14     10.39 o 
   1   1   2    15550.09    15985.13    249.89 o 
   2   1   2      581.91      519.39     23.20 o 
   3   1   2      645.70      524.59     19.32 o 
   4   1   2      493.25      479.32     22.06 o 
   5   1   2       34.31       59.80     16.09 o 
   6   1   2      845.99      994.69     43.44 o 
   7   1   2      465.18      547.93     43.35 o 
   8   1   2        2.32       11.88     13.81 o 
   9   1   2       75.09       36.34     29.69 o 
  10   1   2       25.82       46.81     30.99 o 
 -11   2   2        0.16       26.88     32.35 o 
 -10   2   2      202.26      183.90     18.70 o 
  -9   2   2      346.76      371.89     22.84 o 
  -8   2   2      449.50      495.00     17.17 o 
  -7   2   2     1427.03     1563.75     25.76 o 
  -6   2   2     1982.93     2100.85     40.43 o 
  -5   2   2      602.94      521.98     18.22 o 
  -4   2   2     7775.43     8330.74    227.48 o 
  -3   2   2     2104.40     1693.64     24.73 o 
  -2   2   2      467.12      644.90     22.94 o 
  -1   2   2     3015.10     1824.12     25.59 o 
   0   2   2     9097.57     9762.11    175.22 o 
   1   2   2      161.34      243.75     11.81 o 
   2   2   2     6226.73     5341.64     91.34 o 
   3   2   2      607.22      557.23     26.60 o 
   4   2   2     1821.21     1724.13     54.63 o 
   5   2   2      405.79      448.13     35.32 o 
   6   2   2        0.10       -8.17     13.86 o 
   7   2   2      311.90      375.49     35.61 o 
   8   2   2       31.51       50.73     17.82 o 
   9   2   2       54.30       51.72     24.41 o 
  10   2   2       14.78       37.78     23.69 o 
 -12   3   2       43.92       45.16     20.67 o 
 -11   3   2        1.05      -16.61     18.12 o 
 -10   3   2      250.38      320.63     19.57 o 
  -9   3   2      896.89     1018.88     64.97 o 
  -8   3   2        5.17       15.74     10.24 o 
  -7   3   2     1408.70     1501.05     27.34 o 
  -6   3   2     1440.93     1476.47     28.05 o 
  -5   3   2     1609.34     1459.81     30.67 o 
  -4   3   2     4903.01     5085.46    103.50 o 
  -3   3   2      571.00      437.65      8.44 o 
  -2   3   2     2593.93     2144.88     31.92 o 
  -1   3   2     6614.03     4492.42     63.49 o 
   0   3   2      776.42      920.48     27.44 o 
   1   3   2      111.19      130.10     11.39 o 
   2   3   2      629.73      469.05     20.31 o 
   3   3   2     1605.35     1295.59     43.50 o 
   4   3   2     1019.29      984.84     38.47 o 
   5   3   2      872.61      951.62     55.94 o 
   6   3   2        3.83      -17.06     17.06 o 
   7   3   2       23.44       43.21     19.25 o 
   8   3   2       37.74       44.01     19.82 o 
   9   3   2        9.38        3.65     18.80 o 
 -12   4   2       65.66       51.18     19.71 o 
 -11   4   2       31.78       17.43     10.81 o 
 -10   4   2       91.52       74.60     25.04 o 
  -9   4   2      857.45      998.56     55.31 o 
  -8   4   2      286.25      331.25     16.61 o 
  -7   4   2        3.79       16.88      5.51 o 
  -6   4   2      241.42      173.03     15.30 o 
  -5   4   2       38.07       31.11      5.48 o 
  -4   4   2      650.53      412.30     10.87 o 
  -3   4   2      729.81      458.74     20.86 o 
  -2   4   2      105.36       85.06      7.39 o 
  -1   4   2      177.64      183.16     18.22 o 
   0   4   2    11703.67    10088.88    165.81 o 
   1   4   2     1272.03     1211.01     30.79 o 
   2   4   2     1411.94     1432.80     38.85 o 
   3   4   2      586.56      515.44     28.00 o 
   4   4   2      139.79      125.53     26.07 o 
   5   4   2     1034.53     1075.44     79.92 o 
   6   4   2       11.22       25.95     25.03 o 
   7   4   2        1.62        0.38     18.77 o 
   8   4   2       16.03       28.67     22.90 o 
   9   4   2       34.87       72.55     29.07 o 
 -12   5   2       44.48       57.97     15.76 o 
 -11   5   2       67.56       44.94     16.79 o 
 -10   5   2        4.11       29.24     12.23 o 
  -9   5   2        0.52        0.87      4.76 o 
  -8   5   2       37.30       47.68      8.20 o 
  -7   5   2        9.89       17.50      7.69 o 
  -6   5   2       43.43       54.09      6.87 o 
  -5   5   2     1572.80     1499.36     20.13 o 
  -4   5   2       17.74        8.39      3.80 o 
  -3   5   2     2458.98     1925.77     30.81 o 
  -2   5   2       44.59       38.74      7.30 o 
  -1   5   2      365.83      241.44     14.16 o 
   0   5   2     1310.40      915.79     24.87 o 
   1   5   2       59.18       59.07     12.48 o 
   2   5   2     2971.35     2849.05     65.64 o 
   3   5   2       33.34       50.85     17.32 o 
   4   5   2      289.18      311.51     31.34 o 
   5   5   2      121.86      151.38     29.27 o 
   6   5   2      248.50      261.88     37.42 o 
   7   5   2       19.67       25.45     22.09 o 
   8   5   2        3.37       27.95     20.31 o 
 -11   6   2       33.42       14.94      9.17 o 
 -10   6   2       44.20       34.48     14.73 o 
  -9   6   2        1.22        0.83      5.77 o 
  -8   6   2      106.11      136.92     15.29 o 
  -7   6   2       70.07       54.09      6.84 o 
  -6   6   2       33.04       43.86      9.03 o 
  -5   6   2       95.02       94.38      7.87 o 
  -4   6   2      128.15      113.21     14.18 o 
  -3   6   2      632.99      632.37     22.33 o 
  -2   6   2      670.09      381.37     15.21 o 
  -1   6   2      917.41      803.08     22.31 o 
   0   6   2     1131.03     1143.51     60.82 o 
   1   6   2     2814.78     2672.02     69.62 o 
   2   6   2      337.57      360.19     31.22 o 
   3   6   2      199.34      176.44     25.52 o 
   4   6   2      166.62      152.57     28.59 o 
   5   6   2        0.43      -11.24     30.71 o 
   6   6   2       87.21       95.24     31.84 o 
   7   6   2       25.76       32.75     28.61 o 
   8   6   2        1.05       11.98     25.50 o 
 -11   7   2        3.97        5.18     12.83 o 
 -10   7   2      106.99       97.92     33.78 o 
  -9   7   2       18.45       22.04     11.10 o 
  -8   7   2        1.73        7.80      3.70 o 
  -7   7   2      205.61      221.54     10.13 o 
  -6   7   2        0.42        0.32      4.92 o 
  -5   7   2      623.66      483.00     22.07 o 
  -4   7   2      318.05      267.64     10.62 o 
  -3   7   2      391.41      381.99     21.54 o 
  -2   7   2       96.10      130.27     10.60 o 
  -1   7   2       51.07       56.28     12.77 o 
   0   7   2      447.92      368.83     21.14 o 
   1   7   2      443.01      401.99     25.96 o 
   2   7   2      668.97      744.24     38.00 o 
   3   7   2       32.32       34.56     24.36 o 
   4   7   2      293.00      371.41     38.14 o 
   5   7   2       55.81       60.07     28.52 o 
   6   7   2        6.29       30.31     49.75 o 
   7   7   2       45.76       43.86    108.63 o 
 -11   8   2       15.78       17.64     29.43 o 
 -10   8   2       45.41       38.75     13.14 o 
  -9   8   2      107.89       93.18      5.60 o 
  -8   8   2       19.88       23.36      3.10 o 
  -7   8   2        0.50        5.12      3.24 o 
  -6   8   2       65.38       50.34      4.54 o 
  -5   8   2      126.42      134.67     14.94 o 
  -4   8   2      310.39      341.13     13.27 o 
  -3   8   2      298.52      298.31     13.71 o 
  -2   8   2       13.00       -1.12      6.35 o 
  -1   8   2     2151.94     1997.65     52.72 o 
   0   8   2     1448.45     1291.04     40.31 o 
   1   8   2       22.05        0.00     14.27 o 
   2   8   2      162.13      156.45     25.95 o 
   3   8   2       64.16       68.34     24.54 o 
   4   8   2       35.15       16.58     28.24 o 
   5   8   2      120.74      148.74     35.97 o 
   6   8   2        0.66        2.67     29.43 o 
 -11   9   2       22.92       41.36     35.27 o 
 -10   9   2        0.37       36.24     31.74 o 
  -9   9   2       59.27       86.50     35.28 o 
  -8   9   2       40.18       45.38     29.80 o 
  -7   9   2        1.60       20.31     25.42 o 
  -6   9   2      385.54      426.37     12.15 o 
  -5   9   2      545.48      566.23     22.37 o 
  -4   9   2        1.81       15.60     13.38 o 
  -3   9   2      130.77      130.93     11.54 o 
  -2   9   2       50.42       36.54     10.49 o 
  -1   9   2        9.99       15.36     26.45 o 
   0   9   2      227.11      217.90     31.61 o 
   1   9   2       63.54       64.17     19.61 o 
   2   9   2      101.32      104.58     25.17 o 
   3   9   2       57.40       86.08     27.78 o 
   4   9   2       58.69       96.08     31.92 o 
   5   9   2       44.58       38.17     29.63 o 
   6   9   2       45.54       76.70     36.73 o 
 -10  10   2       34.80       60.58     37.95 o 
  -9  10   2       18.83      -10.46     28.58 o 
  -8  10   2       66.73       56.57     34.43 o 
  -7  10   2       30.04       23.23     29.07 o 
  -6  10   2      187.38      185.34     21.06 o 
  -5  10   2      357.24      408.46     30.85 o 
  -4  10   2        1.36       -2.43      5.92 o 
  -3  10   2      523.97      598.59     21.39 o 
  -2  10   2      551.96      513.12     23.56 o 
  -1  10   2       28.33       52.62     14.75 o 
   0  10   2      140.35      186.27     23.00 o 
   1  10   2       66.23       73.81     37.05 o 
   2  10   2        8.09       14.70     19.04 o 
   3  10   2       16.69        9.36     26.15 o 
   4  10   2        5.35       39.21     28.37 o 
   5  10   2       11.11       13.81     47.37 o 
 -10  11   2       17.92       12.89     31.99 o 
  -9  11   2        0.31       78.57     41.35 o 
  -8  11   2       43.09       83.69     40.51 o 
  -7  11   2      136.43      252.67     50.88 o 
  -6  11   2       15.97       15.66      6.62 o 
  -5  11   2      263.70      232.65     11.88 o 
  -4  11   2       27.90       15.27     19.95 o 
  -3  11   2        1.29       -2.46      7.64 o 
  -2  11   2       28.92       44.92     15.71 o 
  -1  11   2       11.90       19.25     13.52 o 
   0  11   2       95.72      106.23     21.62 o 
   1  11   2       83.05      104.87     30.16 o 
   2  11   2       15.70        3.88     18.55 o 
   3  11   2       16.80       64.91     34.60 o 
   4  11   2       38.98       78.99     33.33 o 
  -9  12   2       10.64      -12.16     56.31 o 
  -8  12   2       10.68       62.27     42.08 o 
  -7  12   2       21.91       -5.35     29.19 o 
  -6  12   2        1.53        5.16      5.60 o 
  -5  12   2       56.72       53.29     14.34 o 
  -4  12   2       83.35      112.21     11.72 o 
  -3  12   2       44.98       20.03     23.78 o 
  -2  12   2        4.34       10.42     11.70 o 
  -1  12   2       62.56       46.82     17.03 o 
   0  12   2        1.20       -1.00     19.90 o 
   1  12   2       23.55       -0.04     13.13 o 
   2  12   2       23.19       25.69     28.64 o 
  -7  13   2       11.07       24.81     39.16 o 
  -6  13   2       15.41       13.74     34.91 o 
  -5  13   2       54.28       10.75     11.77 o 
  -4  13   2       12.87        5.29     11.92 o 
  -3  13   2        5.25       17.40     20.19 o 
  -2  13   2       12.48        9.67     14.99 o 
  -1  13   2       19.00       27.05     19.50 o 
   0  13   2       32.08       15.98     15.96 o 
   1  13   2        5.44        5.05     21.02 o 
  -5  14   2        3.85       -7.30     34.54 o 
  -4  14   2       12.67        1.84      7.46 o 
  -3  14   2       86.46       35.91     36.68 o 
  -2  14   2       20.29        6.51     13.37 o 
   0 -15   3        5.74       29.56     27.97 o 
   1 -15   3       45.01       57.91     30.96 o 
   2 -15   3       64.60       30.05     19.27 o 
   3 -15   3        1.19        2.52      6.45 o 
   4 -15   3       47.49      -19.46     33.70 o 
   5 -15   3       33.00       -0.97     25.30 o 
   6 -15   3       13.49        2.43     28.83 o 
  -2 -14   3        2.19       23.40     22.50 o 
  -1 -14   3       10.45        5.69     15.31 o 
   0 -14   3        9.04       12.94     19.91 o 
   1 -14   3      134.72      154.27     23.85 o 
   2 -14   3      128.94      111.22     33.23 o 
   3 -14   3        0.95       -7.07      7.07 o 
   4 -14   3      187.29      197.91    104.94 o 
   5 -14   3      130.65        5.11     28.36 o 
   6 -14   3        0.19      -12.65     31.50 o 
   7 -14   3        6.95       -7.54     31.26 o 
   8 -14   3        3.80       -3.41     30.28 o 
  -3 -13   3       40.53       50.48     43.91 o 
  -2 -13   3        0.49       19.58     32.35 o 
  -1 -13   3       32.93       41.94     19.09 o 
   0 -13   3      223.42      266.03     32.55 o 
   1 -13   3      139.15      141.59     27.93 o 
   2 -13   3       20.49       32.89     14.20 o 
   3 -13   3       11.41       17.29      8.43 o 
   4 -13   3        5.50        2.59      8.02 o 
   5 -13   3      206.35        0.37     21.31 o 
   6 -13   3        0.27        3.04     24.69 o 
   7 -13   3       15.34       -2.80     26.27 o 
   8 -13   3        1.22        5.59     30.28 o 
   9 -13   3        2.06      -22.38     38.80 o 
  -5 -12   3       41.09      204.61    112.64 o 
  -4 -12   3       48.98      132.36     58.03 o 
  -3 -12   3       39.69       20.92     36.13 o 
  -2 -12   3       23.91       57.90     36.25 o 
  -1 -12   3      129.96      207.27     65.36 o 
   0 -12   3      125.19      164.61     22.18 o 
   1 -12   3      256.10      237.23     22.37 o 
   2 -12   3       48.71       65.63     15.09 o 
   3 -12   3       57.38       60.99      7.48 o 
   4 -12   3      119.23      144.90      6.70 o 
   5 -12   3       45.45       68.73     53.89 o 
   6 -12   3       19.29       18.37     27.85 o 
   7 -12   3        1.31        5.84     26.15 o 
   8 -12   3        3.21        3.53     26.03 o 
   9 -12   3       29.09       -2.31     28.95 o 
  -6 -11   3        9.15      -49.14     56.31 o 
  -5 -11   3       95.01      145.16     63.88 o 
  -4 -11   3        0.60        9.12     35.27 o 
  -3 -11   3       24.26        7.91     29.80 o 
  -2 -11   3      618.76      661.80     61.88 o 
  -1 -11   3      375.53      406.05     44.86 o 
   0 -11   3        2.38       16.04     12.90 o 
   1 -11   3        1.83       14.63     18.69 o 
   2 -11   3       63.72       98.77     18.58 o 
   3 -11   3       34.51       25.80      6.36 o 
   4 -11   3        6.29        8.54      2.55 o 
   5 -11   3        2.50       -9.85     22.38 o 
   6 -11   3      292.29      331.74     45.93 o 
   7 -11   3       86.90      103.79     36.63 o 
   8 -11   3        0.03       33.93     32.59 o 
   9 -11   3        6.68       -5.11     28.58 o 
  10 -11   3       27.28      -18.00     36.37 o 
  -7 -10   3        5.04       36.85     56.92 o 
  -6 -10   3       48.06       54.74     56.08 o 
  -5 -10   3      180.01      153.76     61.84 o 
  -4 -10   3       59.80       75.55     45.02 o 
  -3 -10   3        0.22      -24.81     31.74 o 
  -2 -10   3        0.88        4.86     21.65 o 
  -1 -10   3      124.47      140.71     30.67 o 
   0 -10   3      278.52      217.64     19.45 o 
   1 -10   3     1748.39     1882.86     62.97 o 
   2 -10   3     1298.94     1189.79     65.60 o 
   3 -10   3        4.10        0.73      3.13 o 
   4 -10   3       52.42       72.39     25.67 o 
   5 -10   3       71.59      121.56     30.42 o 
   6 -10   3       75.06       76.17     30.66 o 
   7 -10   3      112.79      133.99     36.02 o 
   8 -10   3        2.01       30.89     30.77 o 
   9 -10   3       13.65        4.14     43.91 o 
  10 -10   3       48.03       14.72     34.18 o 
  -7  -9   3        2.98        0.49     12.65 o 
  -6  -9   3       81.33       91.74     59.13 o 
  -5  -9   3       77.14       32.37     42.95 o 
  -4  -9   3      363.38      447.21     99.22 o 
  -3  -9   3      278.59      354.92     49.47 o 
  -2  -9   3      226.28      169.56     33.50 o 
  -1  -9   3       17.41       23.84     18.98 o 
   0  -9   3       89.31       81.00     13.03 o 
   1  -9   3      201.11      222.39     15.40 o 
   2  -9   3       81.85       84.27     10.05 o 
   3  -9   3      272.08      274.02      8.95 o 
   4  -9   3      496.57      484.12     39.55 o 
   5  -9   3      627.29      670.99     72.07 o 
   6  -9   3      100.31      111.84     29.82 o 
   7  -9   3      288.50      294.24     42.28 o 
   8  -9   3      138.58      149.47     39.44 o 
   9  -9   3        2.06       -4.99     25.42 o 
  10  -9   3       52.62       -8.76     31.27 o 
  11  -9   3       49.81        4.26     36.62 o 
  -8  -8   3       14.18      225.75    137.20 o 
  -7  -8   3       45.41       55.32     17.40 o 
  -6  -8   3       20.11       36.49     45.74 o 
  -5  -8   3       77.02      133.97     47.70 o 
  -4  -8   3      191.56      158.79     42.01 o 
  -3  -8   3      384.05      469.88     72.81 o 
  -2  -8   3      653.20      605.87     41.43 o 
  -1  -8   3      879.30      813.57     40.67 o 
   0  -8   3     1934.66     2092.83     59.27 o 
   1  -8   3     1506.25     1619.54     53.35 o 
   2  -8   3      147.17      113.31      9.22 o 
   3  -8   3     1332.52     1501.26     34.07 o 
   4  -8   3        0.38        6.93     14.72 o 
   5  -8   3       83.42       94.68     24.58 o 
   6  -8   3       77.11      104.06     19.69 o 
   7  -8   3        1.16      -13.63     37.82 o 
   8  -8   3      405.07      534.20     37.84 o 
   9  -8   3      153.30      198.94     31.00 o 
  10  -8   3       17.52       15.75      9.78 o 
  11  -8   3       47.46       48.11     31.45 o 
  -8  -7   3      147.03      158.52     84.35 o 
  -7  -7   3        0.66        6.08     18.85 o 
  -6  -7   3      440.95      655.67     79.02 o 
  -5  -7   3      444.84      657.67     65.86 o 
  -4  -7   3       90.54       60.24     28.96 o 
  -3  -7   3      238.09      319.73     34.73 o 
  -2  -7   3      830.99      717.00     60.14 o 
  -1  -7   3      559.86      497.67     29.10 o 
   0  -7   3      202.19      324.87     14.26 o 
   1  -7   3      350.53      350.83     15.87 o 
   2  -7   3      367.28      433.69     11.80 o 
   3  -7   3     2633.38     2183.08     22.79 o 
   4  -7   3     1442.07     1437.91     38.57 o 
   5  -7   3      859.44      909.47     33.24 o 
   6  -7   3      500.16      503.77     29.60 o 
   7  -7   3      187.78      212.60     12.08 o 
   8  -7   3      184.64      145.38      9.61 o 
   9  -7   3      291.60      235.86     23.05 o 
  10  -7   3        0.34       -2.91      4.63 o 
  11  -7   3       29.31       16.83      9.27 o 
  -9  -6   3        0.14        8.74     46.95 o 
  -8  -6   3       81.77       14.24     17.40 o 
  -7  -6   3      141.13      143.90     16.51 o 
  -6  -6   3        1.46       -3.53     14.72 o 
  -5  -6   3      204.98      234.21     41.53 o 
  -4  -6   3      204.19      194.17     52.50 o 
  -3  -6   3      303.46      329.24     30.97 o 
  -2  -6   3     5906.71     6016.79    181.51 o 
  -1  -6   3     3206.78     2708.48     70.89 o 
   0  -6   3     2232.61     1332.88     36.34 o 
   1  -6   3      897.85     1003.57     19.12 o 
   2  -6   3     1958.56     2160.29     25.31 o 
   3  -6   3      613.71      451.39      5.64 o 
   4  -6   3     2589.26     2705.66     56.86 o 
   5  -6   3        3.00      -11.14     11.14 o 
   6  -6   3      748.11      729.98     26.86 o 
   7  -6   3       10.30        4.73      5.14 o 
   8  -6   3        3.64        1.90      5.22 o 
   9  -6   3      259.55      296.17     19.36 o 
  10  -6   3       59.31       73.21      9.95 o 
  11  -6   3        2.24       -3.35      9.14 o 
  -9  -5   3       25.69       33.85     25.06 o 
  -8  -5   3        5.39       20.20     14.80 o 
  -7  -5   3      113.88      114.16     14.36 o 
  -6  -5   3      458.27      457.75     36.29 o 
  -5  -5   3      503.78      524.87     45.66 o 
  -4  -5   3     1979.77     1968.18     73.82 o 
  -3  -5   3       21.71       26.15     15.33 o 
  -2  -5   3     3032.63     2889.82     76.52 o 
  -1  -5   3      923.39     1444.47     54.87 o 
   0  -5   3      504.90      244.52      7.55 o 
   1  -5   3     6615.59     6793.75    109.07 o 
   2  -5   3      152.04      306.81      6.21 o 
   3  -5   3       64.10       61.08      4.44 o 
   4  -5   3       24.71       10.78      3.23 o 
   5  -5   3     2267.51     2120.40     25.26 o 
   6  -5   3      223.42      192.49      7.62 o 
   7  -5   3       12.35        3.84      7.50 o 
   8  -5   3       24.23       18.18     11.54 o 
   9  -5   3       45.63       36.51     18.92 o 
  10  -5   3       54.29       80.53     18.36 o 
  11  -5   3        2.84      -16.58     16.58 o 
 -10  -4   3       31.39       45.43     73.29 o 
  -9  -4   3      101.13       85.92     70.40 o 
  -8  -4   3       36.22       17.64     15.45 o 
  -7  -4   3       71.80       90.90     16.76 o 
  -6  -4   3      120.66       94.68     18.50 o 
  -5  -4   3      127.94      121.04      9.61 o 
  -4  -4   3     4357.44     2768.79    718.63 o 
  -3  -4   3      132.25      141.16     18.88 o 
  -2  -4   3      216.18      206.60     17.68 o 
  -1  -4   3       17.91       28.47      4.50 o 
   0  -4   3    59640.42    99525.63   1715.11 o 
   1  -4   3     2968.01     3471.54     34.31 o 
   2  -4   3      378.81      307.73     10.22 o 
   3  -4   3     1586.58      880.52     11.31 o 
   4  -4   3       73.98      110.18      6.00 o 
   5  -4   3     1630.63     1626.81     24.81 o 
   6  -4   3        2.60       18.95      5.97 o 
   7  -4   3       83.08      115.64     10.11 o 
   8  -4   3       42.21       23.65     14.43 o 
   9  -4   3        2.28       -5.30     12.13 o 
  10  -4   3       28.49       15.06     16.85 o 
  11  -4   3       21.47       15.41     17.34 o 
 -10  -3   3        4.31       11.80     18.12 o 
  -9  -3   3      177.36      111.84     44.19 o 
  -8  -3   3        1.16       -4.21      7.08 o 
  -7  -3   3      226.29      243.32     42.94 o 
  -6  -3   3      296.69      327.55     13.07 o 
  -5  -3   3     1170.95     1218.06     54.55 o 
  -4  -3   3      443.47      408.04     30.91 o 
  -3  -3   3      978.97     1025.70     27.33 o 
  -2  -3   3     3162.63     2814.69     39.85 o 
  -1  -3   3     5775.69     6325.59     82.03 o 
   0  -3   3    23496.29    29516.13    457.65 o 
   1  -3   3     5910.69     5067.01     48.03 o 
   2  -3   3     8814.61     9255.78     95.76 o 
   3  -3   3     1233.87      684.87     21.57 o 
   4  -3   3       97.46       74.17      7.17 o 
   5  -3   3       40.58       60.95      7.16 o 
   6  -3   3      258.43      215.06     11.68 o 
   7  -3   3        1.05       11.98      8.84 o 
   8  -3   3       76.83       20.83     28.37 o 
   9  -3   3       29.17       19.17     18.85 o 
  10  -3   3       21.27       -6.96     24.45 o 
  11  -3   3       38.82       10.63     18.11 o 
 -11  -2   3        3.95        4.24     10.66 o 
 -10  -2   3       26.77       52.94     12.80 o 
  -9  -2   3        0.22       17.64     18.12 o 
  -8  -2   3        6.67        2.37      7.63 o 
  -7  -2   3        6.76        0.82      5.90 o 
  -6  -2   3      184.04      173.21     12.12 o 
  -5  -2   3       49.58       25.75      5.41 o 
  -4  -2   3      660.78      741.83     40.49 o 
  -3  -2   3     2456.98     1926.20     34.25 o 
  -2  -2   3    18353.13    21189.60    490.28 o 
  -1  -2   3     9216.42    10374.11    181.15 o 
   0  -2   3      903.56      384.21      5.57 o 
   1  -2   3       61.31       56.07      3.49 o 
   2  -2   3       50.00      122.68      6.17 o 
   3  -2   3     2128.12     2198.87     52.22 o 
   4  -2   3       33.30       23.13      6.19 o 
   5  -2   3     1065.90     1111.72     29.85 o 
   6  -2   3      500.75      492.84     19.35 o 
   7  -2   3      425.49      457.11     24.51 o 
   8  -2   3       10.65        4.03     10.65 o 
   9  -2   3      393.19      500.30    106.11 o 
  10  -2   3       11.40        4.29     15.91 o 
  11  -2   3       38.90       21.09     25.91 o 
 -11  -1   3        1.92       -4.86     12.65 o 
 -10  -1   3       20.55       43.50     12.83 o 
  -9  -1   3       76.27       73.25     12.49 o 
  -8  -1   3        2.56       -1.00      6.11 o 
  -7  -1   3      271.29      349.14     14.16 o 
  -6  -1   3       26.88       27.27      6.21 o 
  -5  -1   3     1280.29     1292.40     18.54 o 
  -4  -1   3      968.64      738.30     16.99 o 
  -3  -1   3      229.81      340.61      6.88 o 
  -2  -1   3     3381.52     2161.67     31.95 o 
  -1  -1   3     4157.46     2521.04     32.58 o 
   0  -1   3     9339.22    10202.22    137.94 o 
   1  -1   3      194.27      249.78      9.95 o 
   2  -1   3     2776.83     1794.50     24.98 o 
   3  -1   3      569.26      426.75     16.46 o 
   4  -1   3      949.56      649.77     17.71 o 
   5  -1   3       10.44       17.46      8.62 o 
   6  -1   3      380.90      361.44     26.76 o 
   7  -1   3      180.06      129.50     48.63 o 
   8  -1   3       78.15       64.18     42.78 o 
   9  -1   3      115.76       32.60     37.29 o 
  10  -1   3       67.97       39.72     35.89 o 
 -11   0   3        0.32       11.31     24.57 o 
 -10   0   3       45.46       77.24     15.66 o 
  -9   0   3      277.30      282.69     36.42 o 
  -8   0   3        1.76        0.84      5.08 o 
  -7   0   3      198.88      230.27     10.41 o 
  -6   0   3      491.80      515.21     13.45 o 
  -5   0   3     2861.26     3006.70    110.41 o 
  -4   0   3     5076.64     4653.00     67.49 o 
  -3   0   3     2267.92     2979.15     35.53 o 
  -2   0   3     3036.56     1597.81     25.31 o 
  -1   0   3     1109.68      353.94      8.26 o 
   0   0   3     3553.01     2905.18     42.86 o 
   1   0   3     5571.13     4718.11     67.81 o 
   2   0   3      593.24      406.13     14.06 o 
   3   0   3      279.96      367.11     19.16 o 
   4   0   3      621.61      480.82     27.52 o 
   5   0   3     2147.60     2258.43     45.97 o 
   6   0   3      395.23      307.02     23.66 o 
   7   0   3      128.94      131.11     21.25 o 
   8   0   3       38.82       63.68     28.46 o 
   9   0   3        1.70       -5.11     13.27 o 
  10   0   3       39.47       22.67     27.71 o 
 -11   1   3        2.80       18.94     18.38 o 
 -10   1   3       51.88      117.16     35.77 o 
  -9   1   3      291.40      403.09     23.04 o 
  -8   1   3       18.40       21.09     11.97 o 
  -7   1   3        4.55       -2.81      6.82 o 
  -6   1   3      501.05      586.25     15.22 o 
  -5   1   3      704.72      704.50     17.42 o 
  -4   1   3     3309.08     3269.39     89.56 o 
  -3   1   3     2164.22     2323.32     33.42 o 
  -2   1   3      438.32      156.72      9.50 o 
  -1   1   3    18259.91    23321.24    372.79 o 
   0   1   3    57205.00    84059.72   3379.62 o 
   1   1   3      167.02      164.33     12.41 o 
   2   1   3     2844.18     2960.02     68.03 o 
   3   1   3      124.66       85.13     12.66 o 
   4   1   3      624.64      586.82     31.38 o 
   5   1   3     1304.74     1475.12     62.87 o 
   6   1   3      229.72      247.49     24.34 o 
   7   1   3       72.97      126.97     20.45 o 
   8   1   3       66.42       67.78     21.03 o 
   9   1   3       20.98        5.84     14.90 o 
  10   1   3       13.34       23.47     22.87 o 
 -12   2   3        1.05        2.83     15.67 o 
 -11   2   3       62.73       77.98     35.65 o 
 -10   2   3        8.71       16.45     12.38 o 
  -9   2   3      226.51      321.85     18.18 o 
  -8   2   3      382.86      423.15     19.47 o 
  -7   2   3        7.23        0.41      5.20 o 
  -6   2   3      167.32      133.69     16.87 o 
  -5   2   3     2407.27     2081.19     73.16 o 
  -4   2   3     1324.67     1439.36     20.02 o 
  -3   2   3     5474.51     4919.75     67.61 o 
  -2   2   3      198.83      221.47      8.10 o 
  -1   2   3     9641.54     9801.81    201.32 o 
   0   2   3      942.31     1066.84     39.75 o 
   1   2   3      194.94      225.35     12.63 o 
   2   2   3     4706.41     3954.51     88.78 o 
   3   2   3     2558.51     2779.51     68.21 o 
   4   2   3      499.86      570.14     34.58 o 
   5   2   3      299.56      286.71     27.98 o 
   6   2   3      779.53      988.62     50.01 o 
   7   2   3        0.07       -4.34     14.90 o 
   8   2   3       26.08       52.05     21.92 o 
   9   2   3       27.78       29.62     19.36 o 
  10   2   3        0.72       50.10     36.20 o 
 -12   3   3       10.58        5.77     18.23 o 
 -11   3   3      129.72       56.06     54.95 o 
 -10   3   3      183.51      279.42     27.94 o 
  -9   3   3       15.74       18.19      9.11 o 
  -8   3   3      253.59      208.90    116.53 o 
  -7   3   3      100.52      119.99      9.24 o 
  -6   3   3       24.01       24.75      7.18 o 
  -5   3   3      156.42      177.91      8.89 o 
  -4   3   3      127.30      145.24      8.43 o 
  -3   3   3     4737.88     4762.62     75.45 o 
  -2   3   3     2497.97     1855.91     32.61 o 
  -1   3   3       28.03        8.67      5.50 o 
   0   3   3       39.90       23.87      8.58 o 
   1   3   3     7142.30     6397.16    109.36 o 
   2   3   3      412.65      306.19     19.43 o 
   3   3   3      370.68      479.47     26.31 o 
   4   3   3       49.24       44.30     20.72 o 
   5   3   3       13.72       15.49     19.64 o 
   6   3   3      275.02      333.21     36.34 o 
   7   3   3       64.27       63.18     26.65 o 
   8   3   3        0.14       37.86     20.30 o 
   9   3   3       21.14       38.45     21.63 o 
 -12   4   3       30.82       13.76     12.87 o 
 -11   4   3       24.41       16.09     10.45 o 
 -10   4   3      296.45      360.46     20.07 o 
  -9   4   3       89.62       67.33     29.73 o 
  -8   4   3      167.29      192.04     11.29 o 
  -7   4   3      942.76      899.40     26.94 o 
  -6   4   3        4.13       12.98      8.86 o 
  -5   4   3       38.70       18.30      6.84 o 
  -4   4   3       97.94       48.44      6.55 o 
  -3   4   3     3990.31     4588.17     71.50 o 
  -2   4   3     1350.45     1709.26     35.88 o 
  -1   4   3      166.48      232.32     11.56 o 
   0   4   3     1627.45     1380.79     35.15 o 
   1   4   3      750.79      683.51     23.99 o 
   2   4   3      925.09      821.49     31.22 o 
   3   4   3       69.19       72.42     18.02 o 
   4   4   3      650.93      697.93     39.33 o 
   5   4   3        5.43       -0.39     18.92 o 
   6   4   3       83.81       77.97     32.97 o 
   7   4   3       16.49       18.95     18.66 o 
   8   4   3       12.62       17.81     22.18 o 
   9   4   3        6.91      -17.88     21.04 o 
 -12   5   3       31.21       63.75     30.34 o 
 -11   5   3        7.47        2.26      9.64 o 
 -10   5   3       58.19       61.84     21.84 o 
  -9   5   3       40.40       37.91     12.97 o 
  -8   5   3      125.29      130.21     11.34 o 
  -7   5   3        7.11        3.02      8.50 o 
  -6   5   3      486.98      531.62     21.56 o 
  -5   5   3     1273.40     1187.63     19.12 o 
  -4   5   3      959.86      971.06     29.39 o 
  -3   5   3     1397.17     1158.00     47.59 o 
  -2   5   3      144.33      100.77     16.26 o 
  -1   5   3     8154.28     7753.73    137.56 o 
   0   5   3        4.01       -3.38      8.64 o 
   1   5   3       22.61       30.70     12.47 o 
   2   5   3       44.67       77.20     17.29 o 
   3   5   3        5.74      -10.05     15.00 o 
   4   5   3      517.35      611.15     40.69 o 
   5   5   3      212.28      277.47     44.14 o 
   6   5   3        0.53       -6.34     20.16 o 
   7   5   3        2.10       38.52     28.07 o 
   8   5   3       16.39       37.56     33.25 o 
 -11   6   3       21.34       18.10      8.92 o 
 -10   6   3       14.10        6.42      6.88 o 
  -9   6   3       33.31       45.18      7.64 o 
  -8   6   3        2.87        5.66      8.10 o 
  -7   6   3        1.66       -1.98      5.19 o 
  -6   6   3      798.31      795.72     15.07 o 
  -5   6   3       58.52       61.99      7.12 o 
  -4   6   3      205.44      207.85      9.37 o 
  -3   6   3      157.95      130.71      9.55 o 
  -2   6   3       71.77       35.96     13.55 o 
  -1   6   3     1252.45     1111.26     33.34 o 
   0   6   3      596.40      360.63     35.63 o 
   1   6   3      508.43      392.96     43.41 o 
   2   6   3      549.15      569.31     50.34 o 
   3   6   3      163.80      181.32     27.01 o 
   4   6   3        3.49       11.95     19.18 o 
   5   6   3      116.65       97.08     30.19 o 
   6   6   3       28.69       65.49     45.25 o 
   7   6   3        6.53       75.54     35.03 o 
 -11   7   3       22.48       24.45     13.79 o 
 -10   7   3        8.11       -2.10      6.75 o 
  -9   7   3      163.99      162.90     10.70 o 
  -8   7   3        0.95       -0.22      4.48 o 
  -7   7   3        0.72        1.37      5.08 o 
  -6   7   3      161.63      163.77      7.49 o 
  -5   7   3      334.66      345.12     13.10 o 
  -4   7   3      763.29      810.37     39.76 o 
  -3   7   3     1202.24     1027.91     37.26 o 
  -2   7   3      571.93      630.82     21.12 o 
  -1   7   3      362.59      312.86     19.45 o 
   0   7   3      322.11      349.96     33.22 o 
   1   7   3      164.18      126.64     20.06 o 
   2   7   3      445.70      464.51     33.91 o 
   3   7   3       10.99       10.08     17.76 o 
   4   7   3        1.44       -7.78     21.43 o 
   5   7   3       21.06        4.88     20.55 o 
   6   7   3       84.39      162.20     39.33 o 
   7   7   3        2.64      -41.16     41.16 o 
 -11   8   3        3.45      -18.24     29.07 o 
 -10   8   3       35.49       40.40      9.23 o 
  -9   8   3       14.26       16.34      5.95 o 
  -8   8   3       54.68       63.08      5.49 o 
  -7   8   3       12.54       28.06     11.86 o 
  -6   8   3        2.85       -3.33      4.77 o 
  -5   8   3      802.25      885.47     19.52 o 
  -4   8   3      220.05      209.91     11.75 o 
  -3   8   3      296.27      338.25     17.61 o 
  -2   8   3      493.96      416.53     20.02 o 
  -1   8   3        1.51       25.53     11.50 o 
   0   8   3      431.82      409.20     26.17 o 
   1   8   3     1106.14     1127.44     53.77 o 
   2   8   3      342.50      364.23     33.47 o 
   3   8   3        1.25      -21.56     21.56 o 
   4   8   3       46.45       26.00     29.36 o 
   5   8   3        0.93      -26.01     50.11 o 
   6   8   3       90.88       49.61     40.63 o 
 -10   9   3       24.83       14.96     28.22 o 
  -9   9   3        2.37        2.32      1.77 o 
  -8   9   3       99.49      102.76     11.92 o 
  -7   9   3       94.02       95.52      9.90 o 
  -6   9   3        0.10       -2.38      4.12 o 
  -5   9   3     1012.54     1053.69     36.35 o 
  -4   9   3     1173.14     1354.86     79.47 o 
  -3   9   3      248.98      254.09     19.69 o 
  -2   9   3       66.19       88.97     16.00 o 
  -1   9   3      154.34      156.78     22.04 o 
   0   9   3        0.25        3.31     11.98 o 
   1   9   3        2.19       -9.69     15.34 o 
   2   9   3      118.26      111.48     26.95 o 
   3   9   3        0.42       40.19     24.37 o 
   4   9   3      166.15      209.08     56.97 o 
   5   9   3       30.56       40.37     30.46 o 
 -10  10   3        5.09       23.60     32.60 o 
  -9  10   3       56.54      109.00     40.88 o 
  -8  10   3        0.08      -18.00     29.80 o 
  -7  10   3       44.28       55.52     20.40 o 
  -6  10   3       44.46       39.91      9.37 o 
  -5  10   3      333.18      376.47     17.25 o 
  -4  10   3      292.77      309.42     19.74 o 
  -3  10   3       60.96       60.09     12.44 o 
  -2  10   3       62.09       45.17     13.63 o 
  -1  10   3      557.54      555.33     36.18 o 
   0  10   3       10.23       31.14     16.50 o 
   1  10   3       84.65       60.94     22.11 o 
   2  10   3       94.72      105.27     34.48 o 
   3  10   3       31.42        8.67     21.79 o 
   4  10   3        2.71       -0.48     17.73 o 
  -9  11   3       63.46      133.22     48.06 o 
  -8  11   3       10.01       37.46     36.37 o 
  -7  11   3       16.44        7.35     13.95 o 
  -6  11   3       71.75      115.84     23.11 o 
  -5  11   3        9.28       19.07      7.33 o 
  -4  11   3       35.56       16.17     17.58 o 
  -3  11   3       17.31        9.28      8.87 o 
  -2  11   3       56.07       77.31     16.44 o 
  -1  11   3       21.94       13.81     14.66 o 
   0  11   3       21.38       23.34     17.38 o 
   1  11   3       10.32       31.74     22.93 o 
   2  11   3       86.24       67.93     27.04 o 
   3  11   3       10.94        4.54     21.05 o 
  -8  12   3       20.55       -7.05     31.62 o 
  -7  12   3        5.28       64.70     43.91 o 
  -6  12   3        0.21       -2.74      5.09 o 
  -5  12   3       20.30       20.58     19.64 o 
  -4  12   3       10.36       23.11     27.31 o 
  -3  12   3      102.79       43.60     37.42 o 
  -2  12   3      100.66       71.21     18.05 o 
  -1  12   3        0.29        5.07     12.01 o 
   0  12   3       29.93       35.12     18.04 o 
   1  12   3        7.42       13.72     22.99 o 
  -7  13   3       12.29        6.32     33.81 o 
  -6  13   3        0.11       18.97     63.00 o 
  -5  13   3       23.60       12.23     16.36 o 
  -4  13   3       24.80        9.91      9.79 o 
  -3  13   3       10.39       10.08     14.55 o 
  -2  13   3        0.89        1.05     10.46 o 
  -1  13   3       18.06        0.36     14.64 o 
   0 -15   4      148.72       77.86     44.07 o 
   1 -15   4        5.11       -2.51     11.04 o 
   2 -15   4       46.73       15.18     11.72 o 
   3 -15   4       50.35       11.05     16.34 o 
   4 -15   4        4.47      -12.65     48.89 o 
   5 -15   4       13.62       -4.01     28.34 o 
   6 -15   4       20.48       -6.57     30.90 o 
  -2 -14   4       58.48       52.70     28.26 o 
  -1 -14   4        9.27       12.33     16.19 o 
   0 -14   4        2.81        6.84     14.94 o 
   1 -14   4        5.61        4.19      9.64 o 
   2 -14   4       34.21       39.22     23.61 o 
   3 -14   4       91.04       89.83     12.57 o 
   4 -14   4       54.28       30.59     10.19 o 
   5 -14   4       38.71       16.06     29.80 o 
   6 -14   4       85.13        6.08     29.81 o 
   7 -14   4        5.36        1.09     25.78 o 
   8 -14   4       32.63       -2.07     30.53 o 
  -4 -13   4       13.19      -53.40     53.40 o 
  -3 -13   4        0.36       -2.04     12.59 o 
  -2 -13   4      125.33      130.54     23.24 o 
  -1 -13   4      160.81      174.82     31.66 o 
   0 -13   4        1.18       -3.88     13.88 o 
   1 -13   4      418.72      502.01     29.91 o 
   2 -13   4      188.33      223.48     14.87 o 
   3 -13   4       51.42       50.22     11.87 o 
   4 -13   4       31.34       46.02      5.60 o 
   5 -13   4       13.19      -10.46     26.76 o 
   6 -13   4       96.89       -3.41     25.19 o 
   7 -13   4        3.08       10.58     30.41 o 
   8 -13   4        1.63       -9.97     32.23 o 
  -5 -12   4       11.72       65.31     56.68 o 
  -4 -12   4      166.41      296.16    111.50 o 
  -2 -12   4        5.03        1.01     10.93 o 
  -1 -12   4       38.64       62.55     19.51 o 
   0 -12   4       57.32       57.77     16.61 o 
   1 -12   4       63.28       91.38     12.75 o 
   2 -12   4       12.45       22.86      8.05 o 
   3 -12   4        0.38       -2.58      5.71 o 
   4 -12   4       32.06       20.25      6.87 o 
   5 -12   4       74.49       74.83     32.73 o 
   6 -12   4        2.54       36.00     30.28 o 
   7 -12   4       18.85      -11.31     28.46 o 
   8 -12   4       14.17        0.97     25.54 o 
   9 -12   4        0.45        1.58     28.46 o 
  -5 -11   4       15.55      -24.08     46.22 o 
  -4 -11   4      176.12      259.66     62.57 o 
  -3 -11   4       25.40       35.88     36.37 o 
  -2 -11   4        7.73       24.69     28.95 o 
  -1 -11   4      286.92      382.16     25.38 o 
   0 -11   4      626.00      616.75     29.71 o 
   1 -11   4       43.79       69.31     10.80 o 
   2 -11   4      271.41      282.55     12.61 o 
   3 -11   4      276.38      293.07     13.92 o 
   4 -11   4        1.24        5.80      3.63 o 
   5 -11   4        1.02      -12.04     22.50 o 
   6 -11   4       19.57        7.54     36.73 o 
   7 -11   4       15.40       17.76     27.73 o 
   8 -11   4       22.59       14.60     30.77 o 
   9 -11   4       15.37        2.68     27.73 o 
  10 -11   4        4.61       -8.88     57.04 o 
  -6 -10   4       35.64       90.63     61.55 o 
  -5 -10   4      176.90      269.77    111.76 o 
  -4 -10   4       13.43      -10.70     31.50 o 
  -3 -10   4       67.68       80.18     36.26 o 
  -2 -10   4        3.42        9.37     22.26 o 
  -1 -10   4       17.78       27.67     42.27 o 
   0 -10   4        2.21       17.51     10.80 o 
   1 -10   4       52.11       52.90      9.00 o 
   2 -10   4      778.12      677.39     19.12 o 
   3 -10   4     1726.42     1789.28     28.37 o 
   4 -10   4      822.91      855.61     52.83 o 
   5 -10   4       36.40       76.64     27.86 o 
   6 -10   4      107.61      129.86     34.44 o 
   7 -10   4        7.40      -20.56     27.00 o 
   8 -10   4       26.92       11.56     45.62 o 
   9 -10   4       34.18       -4.01     27.00 o 
  10 -10   4        1.34        6.45     33.08 o 
  -7  -9   4        8.15        2.14      8.88 o 
  -5  -9   4       63.83      110.35     48.79 o 
  -3  -9   4      157.09      258.23     41.15 o 
  -2  -9   4      583.27      595.69     45.31 o 
  -1  -9   4     1065.11     1179.26     83.23 o 
   0  -9   4       25.26       24.12      9.66 o 
   1  -9   4      420.93      485.97     14.44 o 
   2  -9   4        0.61        5.66      4.81 o 
   3  -9   4       89.23       58.83      5.28 o 
   4  -9   4      381.07      444.18     37.32 o 
   5  -9   4       45.58       34.55     22.99 o 
   6  -9   4      394.45      509.98     32.85 o 
   7  -9   4      195.76      253.69     45.72 o 
   8  -9   4        8.44       17.67     19.01 o 
   9  -9   4      196.19      318.84     75.55 o 
  10  -9   4       41.89       68.56     47.02 o 
  -8  -8   4        4.96       23.60     55.10 o 
  -7  -8   4       62.32       62.49     23.91 o 
  -6  -8   4       27.00        9.47     38.44 o 
  -5  -8   4        1.16        6.81     27.24 o 
  -4  -8   4        5.97       21.41     25.66 o 
  -3  -8   4      127.49      115.16     29.46 o 
  -2  -8   4      107.68      185.51     26.78 o 
  -1  -8   4       14.84       37.45     12.08 o 
   0  -8   4     1591.22     1458.55     43.77 o 
   1  -8   4     5447.66     5512.94    124.28 o 
   2  -8   4      406.96      298.52     12.75 o 
   3  -8   4        4.60        6.27      4.95 o 
   4  -8   4     1600.03     1726.06     46.07 o 
   5  -8   4      664.19      712.14     32.27 o 
   6  -8   4      230.70      250.57     24.88 o 
   7  -8   4      246.06      237.17     27.38 o 
   8  -8   4       52.38       52.40     32.12 o 
   9  -8   4      164.61      145.49     24.24 o 
  10  -8   4      102.48       71.11      9.99 o 
  11  -8   4        0.45      -33.29     33.29 o 
  -8  -7   4        0.03        1.65      9.90 o 
  -7  -7   4      152.33      176.14     22.64 o 
  -6  -7   4       73.29       49.50     11.56 o 
  -4  -7   4     1148.31     1186.11     66.83 o 
  -3  -7   4      148.40      155.37     44.44 o 
  -2  -7   4       53.35       85.78     19.96 o 
  -1  -7   4      194.10      389.37     17.00 o 
   0  -7   4     1989.33     2404.23     34.74 o 
   1  -7   4      146.16      102.14      7.35 o 
   2  -7   4      492.91      642.69     12.30 o 
   3  -7   4      864.28     1140.85     40.90 o 
   4  -7   4      945.72     1024.24     46.77 o 
   5  -7   4     3101.31     3345.54    130.57 o 
   6  -7   4        1.43       19.38     14.22 o 
   7  -7   4      232.87      241.69      9.07 o 
   8  -7   4       64.98       55.59      7.90 o 
   9  -7   4       17.38        7.04      4.81 o 
  10  -7   4      142.82      112.76     22.86 o 
  11  -7   4        8.67       14.41      8.50 o 
  -8  -6   4       19.53       12.29      6.81 o 
  -7  -6   4      126.79      132.97     15.34 o 
  -6  -6   4      191.07      269.60     20.58 o 
  -5  -6   4      370.26      397.95     22.01 o 
  -4  -6   4       41.52       58.76     22.99 o 
  -3  -6   4      778.05      853.32     63.43 o 
  -2  -6   4     1713.66     1505.44     26.88 o 
  -1  -6   4     6718.74     8351.24    109.89 o 
   0  -6   4     5568.78     4659.23     71.47 o 
   1  -6   4     2644.52     2181.08     31.35 o 
   2  -6   4     7726.35     6983.74     87.11 o 
   3  -6   4     1207.72     1130.49     16.99 o 
   4  -6   4       25.30       40.13      6.83 o 
   5  -6   4      830.09      902.46     21.06 o 
   6  -6   4      268.15      254.22      8.69 o 
   7  -6   4       86.87       83.25     11.56 o 
   8  -6   4        8.86        4.30      8.79 o 
   9  -6   4       29.58       18.12     17.03 o 
  10  -6   4       27.15       28.17     20.37 o 
  11  -6   4       48.91       62.77     16.63 o 
  -9  -5   4       28.50       27.78     31.26 o 
  -8  -5   4       12.29        6.66      7.18 o 
  -7  -5   4        0.05        2.55      7.78 o 
  -6  -5   4      507.77      588.57     57.05 o 
  -5  -5   4      747.64      799.61     21.16 o 
  -4  -5   4      350.48      351.93     32.33 o 
  -3  -5   4     1279.28      992.90     60.46 o 
  -2  -5   4     7694.79     6700.04    101.00 o 
  -1  -5   4      208.25      318.07     12.27 o 
   0  -5   4     3218.74     3781.74     46.72 o 
   1  -5   4      679.57      923.01     11.87 o 
   2  -5   4     2309.74     2169.24     22.55 o 
   3  -5   4     3052.73     2983.30     45.95 o 
   4  -5   4        3.66        1.05      4.17 o 
   5  -5   4      125.96      132.01      8.57 o 
   6  -5   4      622.63      581.13     13.96 o 
   7  -5   4       24.79       17.99      6.82 o 
   8  -5   4        0.77        4.22      6.79 o 
   9  -5   4       73.04       39.27     38.57 o 
  10  -5   4        5.13       22.16     33.93 o 
  11  -5   4       24.16      -12.19     14.93 o 
 -10  -4   4       27.35      103.31     35.54 o 
  -9  -4   4        4.34        1.22      6.20 o 
  -8  -4   4        0.61        5.58     10.95 o 
  -7  -4   4      207.44      240.71     43.54 o 
  -6  -4   4       14.02        3.76      5.98 o 
  -5  -4   4     1029.92      976.23     19.09 o 
  -4  -4   4      274.53      354.74     19.57 o 
  -3  -4   4       50.06       50.68      2.01 o 
  -2  -4   4     3527.80     3639.32     51.93 o 
  -1  -4   4      669.28      865.29     12.09 o 
   0  -4   4    34242.38    45894.07    866.87 o 
   1  -4   4     1804.76     1228.22     14.07 o 
   2  -4   4      333.44      158.41      6.03 o 
   3  -4   4      981.61     1043.66     14.48 o 
   4  -4   4       84.32       89.95      7.33 o 
   5  -4   4      263.21      327.17     16.48 o 
   6  -4   4      442.77      439.97     14.53 o 
   7  -4   4       57.13       54.73     12.18 o 
   8  -4   4        4.27       10.52     11.34 o 
   9  -4   4       59.38       44.44     45.75 o 
  10  -4   4       62.64       24.10     30.72 o 
  11  -4   4        0.05       -7.69     16.45 o 
 -10  -3   4      105.17       44.17     12.66 o 
  -9  -3   4       23.38       19.41     12.12 o 
  -8  -3   4       17.65       19.76      7.15 o 
  -7  -3   4       53.67       40.32      6.64 o 
  -6  -3   4      850.93      836.75     24.07 o 
  -5  -3   4     2412.54     2201.26     48.12 o 
  -4  -3   4     1260.41     1144.81     43.36 o 
  -3  -3   4      308.55      297.13     19.53 o 
  -2  -3   4     3444.28     3052.89     69.38 o 
  -1  -3   4     2755.91     4112.98     39.01 o 
   0  -3   4     5495.03     3840.36     38.30 o 
   1  -3   4     2557.76     2149.31     26.32 o 
   2  -3   4       43.65       23.69      3.94 o 
   3  -3   4      559.98      671.83     14.49 o 
   4  -3   4     1524.82     1350.40     23.25 o 
   5  -3   4      556.85      583.46     21.20 o 
   6  -3   4      526.44      575.89     20.19 o 
   7  -3   4      212.50      264.79     17.63 o 
   8  -3   4        0.37       -2.40      8.87 o 
   9  -3   4       78.78       31.32     29.75 o 
  10  -3   4       70.99       43.01     36.32 o 
  11  -3   4        3.67       11.38     20.66 o 
 -11  -2   4        1.88       23.26     26.15 o 
 -10  -2   4       38.35       49.39     42.33 o 
  -8  -2   4        7.96       14.05      7.37 o 
  -7  -2   4        2.40        3.95      7.67 o 
  -6  -2   4      124.21      108.05     16.05 o 
  -5  -2   4        0.26       -7.42     12.41 o 
  -4  -2   4     2066.74     1771.88     50.98 o 
  -3  -2   4       21.80       24.82     10.10 o 
  -2  -2   4      268.19       79.10     36.34 o 
  -1  -2   4       85.30       14.56      5.18 o 
   0  -2   4     4233.38     2381.95     32.93 o 
   1  -2   4     2689.23     1913.14     52.18 o 
   2  -2   4       93.13       32.49      5.36 o 
   3  -2   4     1138.49     1095.52     19.81 o 
   4  -2   4      104.68      127.25     15.10 o 
   5  -2   4      752.04      634.34     23.22 o 
   6  -2   4       60.86       70.34     25.04 o 
   7  -2   4      639.18      756.29     29.20 o 
   8  -2   4      360.23      403.28     24.66 o 
   9  -2   4        4.02        4.69     12.25 o 
  10  -2   4      106.55       58.60     56.16 o 
 -11  -1   4       10.75       53.27     46.58 o 
 -10  -1   4        0.57      -11.86     18.29 o 
  -9  -1   4      285.28      329.51     44.53 o 
  -8  -1   4      191.29      182.03     22.62 o 
  -7  -1   4      253.40      231.59     20.71 o 
  -6  -1   4      403.96      384.91     17.49 o 
  -5  -1   4     1218.63     1188.14     24.43 o 
  -4  -1   4        9.79       11.93     10.46 o 
  -3  -1   4      148.94      150.06     11.42 o 
  -2  -1   4     1959.98     3000.80     44.24 o 
  -1  -1   4       70.52       40.03      5.34 o 
   0  -1   4       33.27       25.88      5.54 o 
   1  -1   4     1965.66     2373.41     36.84 o 
   2  -1   4     6487.79     5697.64     88.15 o 
   3  -1   4     1481.68     1607.61     30.71 o 
   4  -1   4      485.24      466.61     19.53 o 
   5  -1   4      554.34      517.84     21.10 o 
   6  -1   4      786.56      888.93     38.40 o 
   7  -1   4        1.16       -6.62     12.40 o 
   8  -1   4      106.12       83.46     59.03 o 
   9  -1   4       77.99       28.63     27.45 o 
  10  -1   4       11.92      -18.18     24.88 o 
 -11   0   4       23.04       26.27     27.12 o 
 -10   0   4        2.58       -3.28     18.49 o 
  -9   0   4      140.57      138.03     28.85 o 
  -8   0   4      229.42      255.98     16.59 o 
  -7   0   4       12.42        3.84      6.15 o 
  -6   0   4      757.54      855.18     38.13 o 
  -5   0   4      615.04      561.56     14.98 o 
  -4   0   4       38.65       30.42      4.72 o 
  -3   0   4     1524.86      984.56     22.44 o 
  -2   0   4    11941.93    13861.61    251.67 o 
  -1   0   4      146.28      260.91      9.48 o 
   0   0   4       42.64       54.80      8.88 o 
   1   0   4     1791.13     1829.76     50.88 o 
   2   0   4      143.61      109.71     10.29 o 
   3   0   4     3566.35     3093.96     64.83 o 
   4   0   4      150.69      179.31     17.08 o 
   5   0   4      786.46      861.66     44.45 o 
   6   0   4      675.90      698.29     35.38 o 
   7   0   4       50.07       71.63     20.73 o 
   8   0   4       23.56        7.44     15.35 o 
   9   0   4       73.82       36.16     29.51 o 
  10   0   4        3.94       42.64     21.28 o 
 -11   1   4       32.50       39.05     32.84 o 
 -10   1   4       57.13       27.26     36.32 o 
  -9   1   4       96.92       35.55     20.73 o 
  -8   1   4      159.01      208.56     14.06 o 
  -7   1   4      440.79      553.96     25.02 o 
  -6   1   4      182.67      240.08     19.92 o 
  -5   1   4     1414.60     1670.54     34.38 o 
  -4   1   4        4.13        4.20     10.46 o 
  -3   1   4      650.85      522.58     14.48 o 
  -2   1   4      272.04      258.94      9.33 o 
  -1   1   4      214.94      110.67      8.37 o 
   0   1   4    26038.87    27042.58    864.55 o 
   1   1   4     4614.47     3750.68     83.04 o 
   2   1   4     1185.55     1211.93     30.77 o 
   3   1   4      173.16      160.38     15.50 o 
   4   1   4     2011.21     1971.01     74.97 o 
   5   1   4        1.77       -6.79     11.07 o 
   6   1   4      299.87      344.58     29.41 o 
   7   1   4       61.57       57.02     20.95 o 
   8   1   4        3.00        6.17     16.19 o 
   9   1   4       23.03       -1.39     16.78 o 
  10   1   4       17.51       12.52     21.92 o 
 -12   2   4        0.60       14.47     30.41 o 
 -11   2   4        1.90      -16.03     17.39 o 
 -10   2   4       99.10      125.23     44.20 o 
  -9   2   4       22.60       19.37     10.73 o 
  -8   2   4        0.51       -6.01     10.13 o 
  -7   2   4      163.64      154.70     15.67 o 
  -6   2   4      540.36      518.38     24.37 o 
  -5   2   4     3072.47     2937.41     43.50 o 
  -4   2   4     3147.64     3032.13     46.78 o 
  -3   2   4      960.33      667.46     14.79 o 
  -2   2   4     3486.86     4123.89     62.07 o 
  -1   2   4    11078.03    13587.31    479.14 o 
   0   2   4     6828.07     6238.00    131.55 o 
   1   2   4     1512.21     1333.82     82.33 o 
   2   2   4       40.27       62.80     12.39 o 
   3   2   4       61.47       43.73     13.81 o 
   4   2   4      925.19     1027.84     46.94 o 
   5   2   4      885.65      962.14     45.46 o 
   6   2   4      127.78      171.69     23.59 o 
   7   2   4       92.50      125.08     23.66 o 
   8   2   4        1.51       16.77     17.86 o 
   9   2   4        0.69       -5.95     28.41 o 
 -12   3   4        5.90       21.05     17.91 o 
 -11   3   4       38.03       26.05     17.07 o 
 -10   3   4       49.61       36.83     13.83 o 
  -9   3   4      247.67      308.09     16.41 o 
  -8   3   4       37.11       21.69     11.55 o 
  -7   3   4       19.97       24.95      8.97 o 
  -6   3   4     1020.69     1037.50     42.12 o 
  -5   3   4      272.11      272.56      9.80 o 
  -4   3   4      766.02      623.55     16.79 o 
  -3   3   4      522.86      313.07     11.14 o 
  -2   3   4     1725.91     2316.88     49.77 o 
  -1   3   4     2486.48     1605.87     31.50 o 
   0   3   4     5491.91     4452.45    195.98 o 
   1   3   4      407.31      256.84     25.83 o 
   2   3   4     1780.79     1465.89     46.69 o 
   3   3   4      444.10      428.67     27.64 o 
   4   3   4       37.89       40.53     22.00 o 
   5   3   4      536.24      535.22     39.38 o 
   6   3   4       73.42      101.57     28.12 o 
   7   3   4       15.26       39.08     20.59 o 
   8   3   4        1.00       11.88     22.24 o 
   9   3   4        1.70      -26.55     26.55 o 
 -12   4   4        4.48      -11.07     11.07 o 
 -11   4   4       38.79       49.72     18.19 o 
 -10   4   4       14.76       10.86     11.07 o 
  -9   4   4      331.90      390.43     19.56 o 
  -8   4   4       20.21       13.30     10.58 o 
  -7   4   4      109.05      145.57     16.56 o 
  -6   4   4      471.23      515.66     13.80 o 
  -5   4   4     1889.92     1881.70     32.24 o 
  -4   4   4      165.85      157.20      9.50 o 
  -3   4   4     1300.63      993.53     24.75 o 
  -2   4   4     1059.87     1483.56     33.68 o 
  -1   4   4      735.44      811.71     26.19 o 
   0   4   4      351.80      431.52     22.53 o 
   1   4   4       25.92       17.42     14.48 o 
   2   4   4     1720.99     1746.14     56.90 o 
   3   4   4      377.69      461.36     30.96 o 
   4   4   4      158.23      184.42     26.95 o 
   5   4   4       19.83       29.52     26.26 o 
   6   4   4       39.06       46.14     31.28 o 
   7   4   4       10.97       40.01     24.29 o 
   8   4   4        8.08       51.92     24.53 o 
 -11   5   4        5.18      -12.63     12.63 o 
 -10   5   4      105.71      102.93     31.87 o 
  -9   5   4        0.13       -1.77      6.71 o 
  -8   5   4      177.56      240.85     24.64 o 
  -7   5   4      108.75      120.23     12.00 o 
  -6   5   4      153.67      181.60     14.49 o 
  -5   5   4      320.93      378.27     14.57 o 
  -4   5   4      259.23      292.74     13.97 o 
  -3   5   4     2531.21     2594.90     66.61 o 
  -2   5   4     1574.76     1284.14     29.31 o 
  -1   5   4      861.66      892.82     25.75 o 
   0   5   4      582.11      597.22     48.22 o 
   1   5   4      267.90      257.21     20.91 o 
   2   5   4      320.88      329.78     32.38 o 
   3   5   4      448.57      479.27     34.62 o 
   4   5   4        4.91       25.70     20.42 o 
   5   5   4       23.73       23.68     27.23 o 
   6   5   4       11.51       10.99     31.99 o 
   7   5   4       32.11       77.64     47.32 o 
   8   5   4        0.68       49.45     29.93 o 
 -11   6   4        1.11        8.56     10.20 o 
 -10   6   4       36.13       52.75     14.95 o 
  -9   6   4       41.79       36.69     15.41 o 
  -8   6   4       49.35       71.02     11.17 o 
  -7   6   4      129.71      115.51     11.13 o 
  -6   6   4        1.78       -4.92      4.92 o 
  -5   6   4      989.65     1054.51     28.36 o 
  -4   6   4     1091.81     1200.04     39.25 o 
  -3   6   4      411.86      330.54     23.29 o 
  -2   6   4        2.13        7.74      7.80 o 
  -1   6   4       30.37       52.42     11.66 o 
   0   6   4     1649.86     1449.30     74.52 o 
   1   6   4      263.14      253.16     26.50 o 
   2   6   4      137.14      182.49     29.81 o 
   3   6   4       65.31       48.57     21.36 o 
   4   6   4       41.24       71.04     25.71 o 
   5   6   4        0.24       -0.82     16.85 o 
   6   6   4       27.25       30.17     54.92 o 
   7   6   4       13.59       50.51     32.00 o 
 -11   7   4        1.18        0.42      5.64 o 
 -10   7   4       60.75       37.92     18.40 o 
  -9   7   4      112.05      115.68     11.16 o 
  -8   7   4       52.11       53.02      9.77 o 
  -7   7   4       79.68       79.57     11.66 o 
  -6   7   4       33.93       26.34      6.26 o 
  -5   7   4      576.33      602.71     31.26 o 
  -4   7   4      362.79      411.01     22.99 o 
  -3   7   4       93.48       93.70     11.68 o 
  -2   7   4      151.34      143.79     14.24 o 
  -1   7   4     2240.96     2095.10     51.30 o 
   0   7   4      240.82      236.09     28.08 o 
   1   7   4      127.36      174.32     23.25 o 
   2   7   4       15.35       19.47     20.20 o 
   3   7   4      244.68      224.82     32.30 o 
   4   7   4       32.30       37.44     25.07 o 
   5   7   4      141.13      117.70     33.69 o 
   6   7   4       22.73        1.33     26.28 o 
 -11   8   4        0.63       77.11     59.96 o 
 -10   8   4       40.20       30.28      9.94 o 
  -9   8   4      116.88      149.99     10.47 o 
  -8   8   4        1.50        0.85      6.00 o 
  -7   8   4       75.84       72.82      9.16 o 
  -6   8   4      205.37      219.23     21.86 o 
  -5   8   4       18.73       15.05      8.55 o 
  -4   8   4      903.01     1021.82     30.91 o 
  -3   8   4        0.07        2.34      7.60 o 
  -2   8   4       22.13       25.39     13.90 o 
  -1   8   4      301.64      269.80     25.17 o 
   0   8   4      568.12      571.64     31.31 o 
   1   8   4      154.06      155.98     42.61 o 
   2   8   4      440.01      446.23     45.85 o 
   3   8   4      181.11      177.00     40.70 o 
   4   8   4        0.66       28.02     43.36 o 
   5   8   4       91.39      105.59     35.39 o 
 -10   9   4        1.24      -35.15     35.15 o 
  -9   9   4       65.39       80.98     17.28 o 
  -8   9   4       32.35       42.48      8.67 o 
  -7   9   4        1.58       -1.65      6.18 o 
  -6   9   4        7.50       11.84      9.24 o 
  -5   9   4       11.62        6.87      6.58 o 
  -4   9   4      494.48      544.97     45.99 o 
  -3   9   4      830.89      919.91     35.36 o 
  -2   9   4      422.52      440.26     30.28 o 
  -1   9   4       67.92       68.41     16.87 o 
   0   9   4       40.55       15.80     17.35 o 
   1   9   4       40.94       26.70     23.24 o 
   2   9   4       67.16       58.79     24.30 o 
   3   9   4      172.09      155.89     33.58 o 
   4   9   4        0.69       42.86     33.14 o 
   5   9   4       19.34      -34.79     78.21 o 
 -10  10   4        9.52       -6.32     28.34 o 
  -9  10   4        9.54       50.11     37.34 o 
  -8  10   4       87.94      125.87     28.17 o 
  -7  10   4       48.34       41.41     10.14 o 
  -6  10   4       13.29       24.46     14.08 o 
  -5  10   4       21.36        7.35     10.83 o 
  -4  10   4        9.05        2.17      6.97 o 
  -3  10   4       13.63       13.62     11.18 o 
  -2  10   4       42.38       40.02     18.27 o 
  -1  10   4       42.55       51.80     17.52 o 
   0  10   4      204.15      187.10     32.00 o 
   1  10   4       76.25       53.77     22.42 o 
   2  10   4        3.21      -21.95     21.95 o 
   3  10   4       45.77       55.85     29.06 o 
  -9  11   4       12.35      -22.74     59.60 o 
  -8  11   4       44.31      113.38     46.35 o 
  -7  11   4       56.62       59.31     18.40 o 
  -6  11   4       32.20       26.57      9.10 o 
  -5  11   4       72.21       48.75     40.33 o 
  -4  11   4      229.52      237.96     21.49 o 
  -3  11   4        7.03        2.69      9.17 o 
  -2  11   4       57.82       43.11     19.02 o 
  -1  11   4       77.07       65.02     28.35 o 
   0  11   4       27.00        9.29     16.29 o 
   1  11   4       11.12       18.63     19.78 o 
   2  11   4        7.58       18.36     22.18 o 
  -8  12   4        0.99      -43.54     43.54 o 
  -7  12   4       36.26       75.42     46.83 o 
  -6  12   4       33.53       12.96     11.55 o 
  -5  12   4        0.11       -2.68      7.59 o 
  -4  12   4       59.66       14.59     16.79 o 
  -3  12   4        3.37       -1.59     10.08 o 
  -2  12   4       11.33        8.85     13.02 o 
  -1  12   4      119.70      104.27     22.15 o 
   0  12   4       26.37       32.08     22.19 o 
   1  12   4       28.30       58.34     24.57 o 
  -6  13   4       23.66        1.82     32.72 o 
  -5  13   4        0.89        0.71     12.21 o 
  -4  13   4       17.32       19.74     23.17 o 
  -3  13   4       49.48       10.07     15.94 o 
  -2  13   4       18.82       -1.52     11.71 o 
  -1 -15   5        3.48        0.96     10.87 o 
   0 -15   5        8.71        6.12     13.88 o 
   1 -15   5       83.21       36.12     19.62 o 
   2 -15   5       58.86       21.59     14.95 o 
   3 -15   5        2.08       -0.98     20.07 o 
   4 -15   5       58.47       50.49     36.38 o 
   5 -15   5       38.22      -10.58     30.78 o 
   6 -15   5        1.86       -1.46     26.27 o 
  -3 -14   5       40.59        6.37     18.37 o 
  -2 -14   5       10.85      -19.92     23.44 o 
  -1 -14   5      119.58      153.31     20.31 o 
   0 -14   5      174.22      157.31     18.98 o 
   1 -14   5       60.78       37.75     21.50 o 
   2 -14   5        0.07        8.20      8.94 o 
   3 -14   5       10.15        4.18      5.85 o 
   4 -14   5       82.06       60.21     32.49 o 
   5 -14   5      167.39        4.87     27.02 o 
   6 -14   5       11.84       -4.14     44.27 o 
   7 -14   5      108.02       -9.73     33.59 o 
   8 -14   5       51.29      120.56     54.14 o 
  -4 -13   5        5.24       -0.36     10.34 o 
  -3 -13   5       12.77        9.00     14.11 o 
  -2 -13   5        7.47       17.78     14.75 o 
  -1 -13   5      118.18      145.76     18.13 o 
   0 -13   5      446.99      581.58     30.29 o 
   1 -13   5       61.06       50.20     12.07 o 
   2 -13   5      356.19      443.97     20.02 o 
   3 -13   5      180.27      284.07     14.52 o 
   4 -13   5       21.05       19.92      3.23 o 
   5 -13   5      174.16      252.24     46.87 o 
   6 -13   5       36.72      -11.43     28.95 o 
   7 -13   5       39.46        9.85     29.93 o 
   8 -13   5       19.72       19.34     37.10 o 
  -5 -12   5       58.74       81.58     70.26 o 
  -4 -12   5        3.75       11.49     22.87 o 
  -3 -12   5      116.66      136.79     20.69 o 
  -2 -12   5      287.08      283.47     27.16 o 
  -1 -12   5       83.18       79.97     24.56 o 
   0 -12   5       56.72       85.20     14.83 o 
   1 -12   5       44.28       41.16     12.49 o 
   2 -12   5      136.31      195.92     23.65 o 
   3 -12   5      101.47       84.51      9.02 o 
   4 -12   5       26.60       23.14      4.25 o 
   5 -12   5       11.33       24.57     26.39 o 
   6 -12   5      193.88      223.54     46.27 o 
   7 -12   5        4.35       33.81     34.42 o 
   8 -12   5        0.70       45.37     39.16 o 
   9 -12   5       14.35       -9.12     33.45 o 
  -5 -11   5       77.37       37.11     11.68 o 
  -4 -11   5       39.26       35.07     20.25 o 
  -3 -11   5      223.81      269.75     56.20 o 
  -2 -11   5      111.94      156.88     20.20 o 
  -1 -11   5       60.01       31.23     14.21 o 
   0 -11   5      434.40      437.35     22.94 o 
   1 -11   5      326.83      358.95     16.09 o 
   2 -11   5        4.59       14.63      6.77 o 
   3 -11   5       31.88       23.34      5.56 o 
   4 -11   5        7.09        2.10      3.69 o 
   5 -11   5       89.52      107.94     32.49 o 
   6 -11   5       19.32      -20.43     26.52 o 
   7 -11   5       80.27       69.60     36.26 o 
   8 -11   5        0.61       -4.86     27.49 o 
   9 -11   5       21.14       12.16     54.37 o 
  10 -11   5       19.61        3.41     36.13 o 
  -6 -10   5        2.01       45.00     52.30 o 
  -5 -10   5       97.46      127.16     53.18 o 
  -4 -10   5       81.47      110.86     12.88 o 
  -3 -10   5       28.58       36.82     15.83 o 
  -2 -10   5      219.32      206.25     18.45 o 
  -1 -10   5      214.32      265.69     16.74 o 
   0 -10   5        9.70       25.57     11.70 o 
   1 -10   5      171.18      136.74     10.57 o 
   2 -10   5        0.99        7.83      5.33 o 
   3 -10   5      644.67      784.93     15.80 o 
   4 -10   5     1074.51     1169.03     22.12 o 
   5 -10   5      564.36      637.42     51.51 o 
   6 -10   5       15.32       35.40     27.98 o 
   7 -10   5       90.59      107.28     30.76 o 
   8 -10   5        3.21        3.88     17.59 o 
   9 -10   5        1.25        3.92     19.95 o 
  10 -10   5        9.50       -8.86     25.39 o 
  -7  -9   5        1.89       -2.80     39.16 o 
  -6  -9   5       41.99       20.68      9.61 o 
  -5  -9   5      130.38      116.24     45.64 o 
  -4  -9   5       10.38       15.69      7.78 o 
  -3  -9   5        1.35        6.96     10.63 o 
  -2  -9   5      355.69      305.55     16.42 o 
  -1  -9   5     1015.43      999.63     26.72 o 
   0  -9   5     1338.34     1100.63     23.69 o 
   1  -9   5      605.47      688.40     18.21 o 
   2  -9   5      543.58      521.61     12.78 o 
   3  -9   5       13.73       21.84      3.73 o 
   4  -9   5      240.83      284.80     12.94 o 
   5  -9   5      150.01      170.43     22.74 o 
   6  -9   5        1.13        5.31     17.35 o 
   7  -9   5       82.55       90.32     23.68 o 
   8  -9   5       31.89       46.56     23.38 o 
   9  -9   5        2.48        3.67     22.67 o 
  10  -9   5        5.26       34.21     55.22 o 
  -8  -8   5       11.25       12.28     49.50 o 
  -7  -8   5        1.57        3.41      3.65 o 
  -6  -8   5        8.27       16.46     10.11 o 
  -5  -8   5      125.88      197.18     45.28 o 
  -4  -8   5      589.26      596.23     47.56 o 
  -3  -8   5       10.69       10.56      6.09 o 
  -2  -8   5      537.40      492.64     15.08 o 
  -1  -8   5      362.07      293.18     14.88 o 
   0  -8   5        4.46       -1.98      7.72 o 
   1  -8   5      114.08      133.13      8.22 o 
   2  -8   5     1841.63     2013.80     34.98 o 
   3  -8   5     1434.98     1270.79     20.70 o 
   4  -8   5       11.64       17.89     10.12 o 
   5  -8   5      241.42      293.87     24.60 o 
   6  -8   5      651.10      751.84     44.47 o 
   7  -8   5       61.84       55.46     11.19 o 
   8  -8   5       13.26       37.98     35.44 o 
   9  -8   5       63.05       45.18     10.99 o 
  10  -8   5        0.68       -3.23      5.90 o 
  -9  -7   5        1.89       -9.12     48.65 o 
  -7  -7   5       28.64       22.25      4.83 o 
  -6  -7   5      174.09      146.94     11.44 o 
  -5  -7   5      496.00      667.08     17.57 o 
  -4  -7   5      272.35      257.85     12.16 o 
  -3  -7   5     1399.55     1228.62     79.46 o 
  -2  -7   5     3597.40     3534.18     56.84 o 
  -1  -7   5      392.57      260.20     12.48 o 
   0  -7   5       33.64        4.50      5.59 o 
   1  -7   5      152.39      150.16      9.61 o 
   2  -7   5      673.85      778.05     14.78 o 
   3  -7   5      308.21      283.23     10.95 o 
   4  -7   5      545.78      539.94      9.32 o 
   5  -7   5        2.48        7.08      4.25 o 
   6  -7   5      786.03      886.00     14.73 o 
   7  -7   5      266.46      258.93     13.00 o 
   8  -7   5        1.42        4.87      9.52 o 
   9  -7   5      151.15      200.47     39.01 o 
  10  -7   5       27.37       30.90     13.99 o 
  -9  -6   5        4.45       21.04     33.08 o 
  -8  -6   5       50.86       50.46     33.88 o 
  -7  -6   5      170.26      138.87     52.05 o 
  -6  -6   5       96.56       96.26      2.80 o 
  -5  -6   5     1820.55     1779.51     49.86 o 
  -4  -6   5      407.88      392.62      6.81 o 
  -3  -6   5       18.84       26.18      5.20 o 
  -2  -6   5      510.79      497.31     13.04 o 
  -1  -6   5     1032.78     1320.54     24.51 o 
   0  -6   5     8765.53    10164.41    131.63 o 
   1  -6   5     8513.78     8830.30     99.21 o 
   2  -6   5      706.10      786.23     11.75 o 
   3  -6   5      208.43      240.33      9.22 o 
   4  -6   5     3445.95     3381.44     51.59 o 
   5  -6   5     1018.28     1067.53     20.92 o 
   6  -6   5      567.78      567.84     18.01 o 
   7  -6   5      282.93      273.65     13.99 o 
   8  -6   5        0.14       -0.21      5.80 o 
   9  -6   5       57.67       97.43     33.52 o 
  10  -6   5       89.07      127.30     41.92 o 
  -9  -5   5       55.58       84.99     32.24 o 
  -8  -5   5       62.97       60.08     25.96 o 
  -7  -5   5        1.27       -8.27     21.89 o 
  -6  -5   5      237.72      263.68     29.24 o 
  -5  -5   5      369.47      388.54     26.13 o 
  -4  -5   5     4737.87     4829.71    124.41 o 
  -3  -5   5       96.57       68.72      7.06 o 
  -2  -5   5       17.94       20.52      5.86 o 
  -1  -5   5     8751.33     9238.25    114.68 o 
   0  -5   5     4941.49     4312.07     48.37 o 
   1  -5   5      950.17      859.55     12.31 o 
   2  -5   5       69.70       64.69      4.59 o 
   3  -5   5       24.60       14.08      4.19 o 
   4  -5   5      885.32      926.51     24.33 o 
   5  -5   5      779.09      731.43     15.67 o 
   6  -5   5        4.06        4.41      5.98 o 
   7  -5   5      354.81      414.26     23.70 o 
   8  -5   5       43.08        6.85      9.56 o 
   9  -5   5        0.82       -3.05      9.52 o 
  10  -5   5       44.80       61.70     24.86 o 
  -8  -4   5        4.24       13.53     18.30 o 
  -7  -4   5      122.51      146.52     24.38 o 
  -6  -4   5      649.71      659.48     33.86 o 
  -5  -4   5      683.03      670.54     29.74 o 
  -4  -4   5      474.64      395.42     29.32 o 
  -3  -4   5      231.79      284.32     22.43 o 
  -2  -4   5     2199.55     2434.87     77.76 o 
  -1  -4   5     2537.24     1643.74     22.37 o 
   0  -4   5      541.38      854.95     12.08 o 
   1  -4   5       36.52       42.52      5.19 o 
   2  -4   5     4929.25     5238.69     83.53 o 
   3  -4   5       69.06       46.97      5.41 o 
   4  -4   5      796.84      765.53     16.19 o 
   5  -4   5       81.87      100.22     19.57 o 
   6  -4   5       42.73       40.58      9.22 o 
   7  -4   5       24.96        3.72      7.83 o 
   8  -4   5       41.18       12.05     11.22 o 
   9  -4   5       38.33        6.14     10.22 o 
  10  -4   5        0.33        8.64     14.98 o 
 -10  -3   5        1.35       10.48     21.89 o 
  -9  -3   5      114.50      131.49     29.31 o 
  -8  -3   5       83.41       63.15     21.62 o 
  -7  -3   5      248.58      312.82     32.47 o 
  -6  -3   5      304.87      323.81     23.70 o 
  -5  -3   5      282.55      249.32     27.19 o 
  -4  -3   5      164.24      187.00     34.48 o 
  -3  -3   5     2835.57     2625.48     87.01 o 
  -2  -3   5     6819.73     7179.80     83.59 o 
  -1  -3   5       36.26       29.93      4.21 o 
   0  -3   5     3480.17     3898.71     70.40 o 
   1  -3   5       39.34       37.25      5.05 o 
   2  -3   5      342.16      261.27      9.18 o 
   3  -3   5     1783.85     1662.52     33.25 o 
   4  -3   5      958.02      966.81     21.35 o 
   5  -3   5     1251.22     1268.93     66.02 o 
   6  -3   5      545.53      594.82     24.68 o 
   7  -3   5      105.11       30.93     35.09 o 
   8  -3   5        7.67        4.34     10.18 o 
   9  -3   5       66.71       23.83     27.21 o 
  10  -3   5        0.22       13.97     14.82 o 
  -9  -2   5        7.64       29.92     26.88 o 
  -8  -2   5      256.92      272.38     37.52 o 
  -7  -2   5       29.50       38.56     20.56 o 
  -6  -2   5        4.86       20.43     27.12 o 
  -5  -2   5      603.94      661.13     13.03 o 
  -4  -2   5      416.22      444.97      9.80 o 
  -3  -2   5      108.07       72.95      9.13 o 
  -2  -2   5       39.23       23.61      6.54 o 
  -1  -2   5       50.45      123.88      9.60 o 
   0  -2   5    14688.07    15196.83    244.63 o 
   1  -2   5        7.54       12.51      5.76 o 
   2  -2   5     1291.69     1088.28     20.26 o 
   3  -2   5      162.79       91.67     10.01 o 
   4  -2   5      601.83      524.90     22.03 o 
   5  -2   5       71.46       71.14     11.96 o 
   6  -2   5      935.22      972.60     31.16 o 
   7  -2   5      355.11      392.90     24.29 o 
   8  -2   5        4.84        7.69     12.13 o 
   9  -2   5      131.33       83.61     63.60 o 
  10  -2   5       12.80        9.77     14.74 o 
 -11  -1   5        0.26       31.44     23.52 o 
 -10  -1   5       36.43       52.53     26.03 o 
  -9  -1   5       18.97       25.18     17.66 o 
  -8  -1   5       57.03       36.05     19.23 o 
  -7  -1   5        1.54        2.93      5.90 o 
  -6  -1   5      156.20      181.84     14.55 o 
  -5  -1   5     1929.34     1625.11     27.97 o 
  -4  -1   5     4465.85     4018.14     52.05 o 
  -3  -1   5      137.68      148.26      9.99 o 
  -2  -1   5     8204.34     6800.00    102.21 o 
  -1  -1   5     1456.81     1159.36     24.42 o 
   0  -1   5     3172.96     3435.47     53.05 o 
   1  -1   5     1516.99     1232.72     28.26 o 
   2  -1   5      894.12      811.25     21.78 o 
   3  -1   5       70.57       39.72     13.02 o 
   4  -1   5     3224.88     3065.92    116.40 o 
   5  -1   5     1025.04     1068.93     35.99 o 
   6  -1   5      201.79      171.97     19.02 o 
   7  -1   5      285.47      333.11     28.17 o 
   8  -1   5       15.13       14.52     21.16 o 
   9  -1   5       29.96        6.91     16.58 o 
  10  -1   5       46.67       54.71     26.84 o 
 -11   0   5        0.04        3.28     20.55 o 
 -10   0   5       29.13       52.43     26.76 o 
  -9   0   5      109.80      175.94     18.09 o 
  -8   0   5       11.39        9.24      8.10 o 
  -7   0   5       72.31       70.02     10.71 o 
  -6   0   5      162.35      144.90     13.82 o 
  -5   0   5      539.00      797.45     20.30 o 
  -4   0   5     6528.57     6094.54    105.25 o 
  -3   0   5     2319.21     2200.24     36.81 o 
  -2   0   5      610.91      506.05     15.15 o 
  -1   0   5      117.89       53.97      7.62 o 
   0   0   5     5706.96     6021.78    149.74 o 
   1   0   5     2960.12     2386.03     80.86 o 
   2   0   5     2281.06     2150.36    115.44 o 
   3   0   5      146.63      124.91     14.11 o 
   4   0   5      165.15      226.99     24.12 o 
   5   0   5      854.29      864.97     32.18 o 
   6   0   5        0.36       -1.78     10.65 o 
   7   0   5      129.31      172.04     22.96 o 
   8   0   5        1.20        8.50     14.79 o 
   9   0   5        0.22        0.53     14.76 o 
  10   0   5       11.95      -10.22     19.64 o 
 -11   1   5       10.85       -1.75     11.84 o 
 -10   1   5        8.90        8.41     10.78 o 
  -9   1   5      174.77      222.97     16.46 o 
  -8   1   5       25.51       20.58      9.03 o 
  -7   1   5      296.80      342.35     16.62 o 
  -6   1   5      310.02      297.90     19.88 o 
  -5   1   5     1434.29     1468.77     34.05 o 
  -4   1   5        2.51       12.12      6.23 o 
  -3   1   5     2383.63     1697.63     29.88 o 
  -2   1   5     1349.30      677.16     16.98 o 
  -1   1   5     3546.53     4017.32     95.59 o 
   0   1   5     2076.38     1863.01     36.20 o 
   1   1   5     2482.95     2649.17     49.64 o 
   2   1   5     9296.37     8526.75    332.01 o 
   3   1   5     1287.35     1291.79     37.49 o 
   4   1   5       47.76       55.42     16.79 o 
   5   1   5      251.66      245.42     26.88 o 
   6   1   5      191.76      196.85     31.56 o 
   7   1   5        1.11        2.00     12.60 o 
   8   1   5       28.67       47.76     20.92 o 
   9   1   5        5.44        4.46     16.61 o 
 -12   2   5        3.49        9.65     15.08 o 
 -11   2   5       27.38       30.62     16.13 o 
 -10   2   5        2.48        1.30      9.60 o 
  -9   2   5       57.94       56.95     23.89 o 
  -8   2   5      172.30      182.11    108.18 o 
  -7   2   5       21.35       13.70     11.07 o 
  -6   2   5       76.18       70.89     17.83 o 
  -5   2   5       35.28       34.95      7.87 o 
  -4   2   5      514.74      419.71     14.04 o 
  -3   2   5     3021.39     3276.97     52.61 o 
  -2   2   5     5440.79     3899.16     68.53 o 
  -1   2   5      525.86      314.35     14.62 o 
   0   2   5     5269.64     4945.95    184.21 o 
   1   2   5     3661.75     3227.40    110.31 o 
   2   2   5      519.05      530.24     38.25 o 
   3   2   5     1456.85     1400.57     47.64 o 
   4   2   5        8.71       20.54     15.95 o 
   5   2   5      533.96      663.80     40.82 o 
   6   2   5      159.07      142.08     59.57 o 
   7   2   5       54.32       69.83     24.54 o 
   8   2   5       14.45       -9.79     18.01 o 
   9   2   5        8.81       16.49     20.80 o 
 -12   3   5        0.16        4.24     13.86 o 
 -11   3   5       16.97        7.59     12.18 o 
 -10   3   5      121.28       88.23     36.06 o 
  -9   3   5        0.07        0.16      6.27 o 
  -8   3   5      191.56      248.96     17.09 o 
  -7   3   5      172.27      121.87     71.72 o 
  -6   3   5       41.63       60.88      8.65 o 
  -5   3   5     1311.46     1170.48     28.86 o 
  -4   3   5       40.93       38.36      7.27 o 
  -3   3   5      449.44      562.01     19.96 o 
  -2   3   5       51.73       56.88      9.37 o 
  -1   3   5      743.23      664.68     21.30 o 
   0   3   5     5738.65     5428.97    151.24 o 
   1   3   5        2.41       -0.48      9.02 o 
   2   3   5      406.18      264.00     25.07 o 
   3   3   5      231.92      233.49     44.65 o 
   4   3   5     1150.76     1271.41     75.27 o 
   5   3   5       31.49       11.31     18.14 o 
   6   3   5       28.42       29.46     22.84 o 
   7   3   5        3.90        8.10     21.72 o 
   8   3   5        7.61      -12.90     30.85 o 
 -11   4   5        3.63        4.00     10.03 o 
 -10   4   5      105.10      109.22     36.07 o 
  -9   4   5      129.84      147.47     42.66 o 
  -8   4   5       89.32       65.32     56.22 o 
  -7   4   5       21.34       12.95     13.62 o 
  -6   4   5       81.27       80.71      8.55 o 
  -5   4   5     1616.77     1617.67     35.76 o 
  -4   4   5     2049.43     2110.06     43.36 o 
  -3   4   5       52.26       62.84     15.76 o 
  -2   4   5      177.97      157.62     15.33 o 
  -1   4   5     2924.31     2265.13     59.21 o 
   0   4   5        4.71        2.84      8.36 o 
   1   4   5      688.63      672.18     32.29 o 
   2   4   5        6.67        7.20     12.59 o 
   3   4   5       32.74       24.52     17.02 o 
   4   4   5       11.41        4.14     24.20 o 
   5   4   5        4.26      -16.11     30.16 o 
   6   4   5       36.66       39.32     25.77 o 
   7   4   5        4.83        7.34     18.80 o 
   8   4   5        0.97      -23.31     23.31 o 
 -11   5   5        2.43        5.39     12.43 o 
 -10   5   5       34.42       30.50     10.86 o 
  -9   5   5      390.52      461.31     23.28 o 
  -8   5   5       64.13       35.23     28.29 o 
  -7   5   5      206.52      211.05     11.69 o 
  -6   5   5      212.60      216.14     12.14 o 
  -5   5   5      352.16      445.71     16.01 o 
  -4   5   5      992.01     1106.52     26.75 o 
  -3   5   5      346.33      353.56     36.65 o 
  -2   5   5      286.86      228.39     15.85 o 
  -1   5   5      209.56      206.26     26.63 o 
   0   5   5     1180.89     1019.89     35.17 o 
   1   5   5      950.81      857.11     79.07 o 
   2   5   5      155.75      221.74     25.42 o 
   3   5   5        5.53      -15.75     17.40 o 
   4   5   5      116.18      121.74     34.02 o 
   5   5   5       10.90        0.98     21.35 o 
   6   5   5        1.26      -16.83     44.82 o 
   7   5   5       24.97       46.51     31.40 o 
 -11   6   5       18.48       20.86     10.88 o 
 -10   6   5        2.05       -3.60      7.30 o 
  -9   6   5       29.79       23.12     17.82 o 
  -8   6   5       36.50       33.34     10.95 o 
  -7   6   5       56.70       58.67      8.38 o 
  -6   6   5      327.54      342.79     14.75 o 
  -5   6   5      508.82      497.49     17.95 o 
  -4   6   5      311.80      328.34     16.42 o 
  -3   6   5     2011.86     2375.60     49.62 o 
  -2   6   5       31.67       34.60     11.37 o 
  -1   6   5       55.96       63.32     16.81 o 
   0   6   5      270.09      190.71     24.19 o 
   1   6   5       52.17       62.98     17.81 o 
   2   6   5       55.37       20.45     20.43 o 
   3   6   5       35.55       44.94     22.09 o 
   4   6   5        2.66       -2.92     17.06 o 
   5   6   5       62.94       75.25     37.38 o 
   6   6   5       47.42       51.10     45.07 o 
   7   6   5        0.29       10.44     42.96 o 
 -11   7   5       21.49       15.74     12.70 o 
 -10   7   5        3.07       -8.38      8.38 o 
  -9   7   5      129.70       93.09     13.81 o 
  -8   7   5      150.61      165.98     33.84 o 
  -7   7   5        6.59        1.20      6.46 o 
  -6   7   5       25.45       34.87     11.31 o 
  -5   7   5        9.25       12.75      7.90 o 
  -4   7   5       40.61       51.26     19.53 o 
  -3   7   5      227.12      205.18     19.51 o 
  -2   7   5      514.59      452.06     23.36 o 
  -1   7   5       30.90       22.37     12.94 o 
   0   7   5      218.72      193.42     29.23 o 
   1   7   5      142.19      127.45     22.86 o 
   2   7   5       23.59       74.71     29.07 o 
   3   7   5      247.07      223.01     51.94 o 
   4   7   5       11.73       -8.67     24.45 o 
   5   7   5       44.87       83.69     69.40 o 
   6   7   5       24.05       20.47     43.79 o 
 -10   8   5       10.73        4.75      6.02 o 
  -9   8   5        7.29        6.09      9.43 o 
  -8   8   5      100.45      123.67     13.13 o 
  -7   8   5       63.57       82.66      9.52 o 
  -6   8   5       41.20       35.16      8.50 o 
  -5   8   5      628.60      646.70     22.38 o 
  -4   8   5      159.77      195.53     15.97 o 
  -3   8   5       11.25       25.09     11.55 o 
  -2   8   5      119.16      214.33     30.73 o 
  -1   8   5      128.71      163.59     45.22 o 
   0   8   5      223.69      229.79     25.52 o 
   1   8   5       22.46       45.96     22.38 o 
   2   8   5       24.33       14.02     18.80 o 
   3   8   5       89.53      121.61     36.23 o 
   4   8   5      169.51      231.19     39.25 o 
   5   8   5        3.35       23.87     27.88 o 
 -10   9   5       29.55      102.79     67.27 o 
  -9   9   5       12.65      -16.61     18.91 o 
  -8   9   5       27.13       35.44      8.15 o 
  -7   9   5      149.50      140.04     30.25 o 
  -6   9   5       20.90       30.41     24.57 o 
  -5   9   5       36.39       53.03     11.87 o 
  -4   9   5      250.31      276.51     23.21 o 
  -3   9   5       14.12       16.42     14.51 o 
  -2   9   5       10.85       10.59     12.28 o 
  -1   9   5      496.70      521.74     32.47 o 
   0   9   5       17.23       28.99     17.85 o 
   1   9   5      151.74      138.32     26.59 o 
   2   9   5       31.51       49.62     24.69 o 
   3   9   5       27.30       23.96     47.74 o 
   4   9   5       58.69       54.75     74.09 o 
  -9  10   5       47.52       38.81     36.86 o 
  -8  10   5        0.44        0.78      7.21 o 
  -7  10   5      155.74      194.28     12.29 o 
  -6  10   5      307.09      326.99     18.74 o 
  -5  10   5      158.34      160.00     15.52 o 
  -4  10   5       88.34       89.68     15.61 o 
  -3  10   5       21.84        8.24     13.75 o 
  -2  10   5        1.41       -1.72      9.40 o 
  -1  10   5        0.27       13.06     21.22 o 
   0  10   5       25.20       44.78     20.17 o 
   1  10   5       91.81       52.21     30.39 o 
   2  10   5       40.20       27.60     23.15 o 
   3  10   5       21.15        6.30     26.72 o 
  -8  11   5       58.51       17.03     35.89 o 
  -7  11   5        6.27        8.72     13.12 o 
  -6  11   5       50.68       36.72     29.44 o 
  -5  11   5       42.93       36.71     38.38 o 
  -4  11   5       52.85       26.76     25.55 o 
  -3  11   5      204.29      264.03     52.48 o 
  -2  11   5       41.08       40.35     18.09 o 
  -1  11   5        0.23       -7.18     14.59 o 
   0  11   5      114.11      117.51     28.12 o 
   1  11   5        2.57       12.53     27.00 o 
  -7  12   5       45.28        8.76     35.64 o 
  -6  12   5        5.39        5.69      9.24 o 
  -5  12   5       19.55        2.93      9.67 o 
  -4  12   5        3.03       -1.90      9.85 o 
  -3  12   5       60.43       24.09     19.28 o 
  -2  12   5       30.78       30.45     16.89 o 
  -1  12   5        1.75       14.53     20.86 o 
   2 -16   6       16.60        0.61     11.01 o 
  -1 -15   6        9.09        9.57     13.01 o 
   0 -15   6        7.58       20.86     13.28 o 
   1 -15   6        0.24       -7.29     12.19 o 
   2 -15   6       93.40       89.69     41.05 o 
   3 -15   6       77.27       42.19     14.21 o 
   4 -15   6        3.23       19.34     30.65 o 
   5 -15   6       17.71       -6.20     45.73 o 
   6 -15   6       37.14       -8.39     32.11 o 
  -3 -14   6       65.19       70.32     24.72 o 
  -2 -14   6       86.14       80.35     21.15 o 
  -1 -14   6        3.99        5.21     11.16 o 
   0 -14   6      147.27      178.76     19.16 o 
   1 -14   6      333.69      405.06     24.24 o 
   2 -14   6       94.57       78.08     32.50 o 
   3 -14   6        2.61        1.61     13.68 o 
   4 -14   6       15.87       15.41      4.15 o 
   5 -14   6        7.01       -8.27     27.49 o 
   6 -14   6      206.68       -2.31     27.03 o 
   7 -14   6      115.22      201.88     57.44 o 
  -4 -13   6       78.40       84.34     35.16 o 
  -3 -13   6       23.04       23.18     18.53 o 
  -2 -13   6        3.36       10.02     13.98 o 
  -1 -13   6        2.80        2.35      9.43 o 
   0 -13   6      210.68      210.98     18.16 o 
   1 -13   6      282.19      329.16     20.57 o 
   2 -13   6      111.24      122.89     17.80 o 
   3 -13   6      280.89      382.79     22.64 o 
   4 -13   6      651.33      821.73     38.05 o 
   5 -13   6      121.66      151.15     41.87 o 
   6 -13   6       22.76      -14.96     48.53 o 
   7 -13   6       88.02      133.97     48.91 o 
   8 -13   6       25.06       18.12     37.10 o 
  -4 -12   6      126.93       86.34     15.56 o 
  -3 -12   6       43.44       44.48     12.55 o 
  -2 -12   6       27.73       15.54     15.62 o 
  -1 -12   6      415.06      563.82     24.20 o 
   0 -12   6      117.58      131.06     14.39 o 
   1 -12   6       61.77       83.99     16.11 o 
   2 -12   6       44.30       28.25      8.14 o 
   3 -12   6       22.27       36.74      6.46 o 
   4 -12   6      390.18      466.56     12.05 o 
   5 -12   6      232.90      340.14     47.13 o 
   6 -12   6        1.16      -10.70     27.24 o 
   7 -12   6       67.51       86.14     67.28 o 
   8 -12   6       17.01       66.05     44.27 o 
   9 -12   6        4.83       13.26     39.53 o 
  -6 -11   6       97.91      156.24     71.06 o 
  -5 -11   6       61.03       69.59     10.71 o 
  -4 -11   6       18.20       15.87      8.31 o 
  -3 -11   6        0.25       -8.98      8.98 o 
  -2 -11   6      146.29      173.62     16.37 o 
  -1 -11   6      404.42      475.74     27.01 o 
   0 -11   6       87.76      116.70     17.25 o 
   1 -11   6      586.75      734.57     30.13 o 
   2 -11   6      211.20      231.00     11.72 o 
   3 -11   6      250.32      242.69      9.31 o 
   4 -11   6      173.18      167.72      5.19 o 
   5 -11   6       43.53       69.22     51.70 o 
   6 -11   6       21.87       61.31     33.57 o 
   7 -11   6        3.63       61.18     36.00 o 
   8 -11   6       57.03       85.97     36.21 o 
   9 -11   6       27.73       13.59     25.52 o 
  -7 -10   6        0.03       81.73     65.19 o 
  -6 -10   6       39.40       21.35      4.99 o 
  -5 -10   6       29.74       43.36     18.31 o 
  -4 -10   6      338.27      282.81     20.20 o 
  -3 -10   6      223.19      250.68     18.86 o 
  -2 -10   6      127.48       96.98     12.18 o 
  -1 -10   6      134.69      174.76     15.76 o 
   0 -10   6       72.58       75.11     10.29 o 
   1 -10   6       16.55       18.85      7.69 o 
   2 -10   6      266.16      257.25     12.37 o 
   3 -10   6       52.68       55.06      5.74 o 
   4 -10   6       28.67       51.59     12.73 o 
   5 -10   6      126.15      141.83     23.69 o 
   6 -10   6      278.22      301.96     31.42 o 
   7 -10   6        0.59       22.08     24.39 o 
   8 -10   6       54.24       18.21     27.54 o 
   9 -10   6        7.32      -32.59     34.71 o 
  10 -10   6        1.06        3.75     24.29 o 
  -7  -9   6        4.67        3.89     26.51 o 
  -6  -9   6       11.29       24.69     29.19 o 
  -5  -9   6        1.26        3.20      7.47 o 
  -4  -9   6        6.41       16.00      5.85 o 
  -3  -9   6       72.54       84.13     10.62 o 
  -2  -9   6       51.82       40.84     13.73 o 
  -1  -9   6       92.37      119.51     10.84 o 
   0  -9   6      547.21      608.99     30.64 o 
   1  -9   6     2672.81     2809.22     43.37 o 
   2  -9   6      764.78      754.52     20.43 o 
   3  -9   6      263.93      328.62     11.76 o 
   4  -9   6      180.67      194.37      7.44 o 
   5  -9   6       12.99       10.93      2.40 o 
   6  -9   6      143.22      144.21     24.63 o 
   7  -9   6        0.58        4.95     16.13 o 
   8  -9   6      137.24      100.25     66.70 o 
   9  -9   6       43.87       21.79     18.84 o 
  10  -9   6        3.06       25.62     31.32 o 
  -8  -8   6        0.18       27.00     49.26 o 
  -7  -8   6       18.62       30.65     31.38 o 
  -6  -8   6       24.40       28.79     22.18 o 
  -5  -8   6        3.33        1.52      1.99 o 
  -4  -8   6      683.74      607.11     31.12 o 
  -3  -8   6       89.29       91.18      7.49 o 
  -2  -8   6        0.16       -4.39      7.07 o 
  -1  -8   6      293.49      251.10     11.72 o 
   0  -8   6     1354.29     1308.64     33.48 o 
   1  -8   6      108.90      123.03     12.11 o 
   2  -8   6        1.81       -3.05      7.28 o 
   3  -8   6      921.56      804.84     27.10 o 
   4  -8   6      490.87      481.58     20.44 o 
   5  -8   6      175.15      158.37      7.87 o 
   6  -8   6        6.18        0.96      3.00 o 
   7  -8   6       84.03       86.84      8.30 o 
   8  -8   6        2.71        6.40      9.22 o 
   9  -8   6       73.24       40.15     16.35 o 
  10  -8   6       38.81       23.73     12.53 o 
  -7  -7   6       27.80       32.35     23.99 o 
  -6  -7   6        6.47       -0.47     13.96 o 
  -5  -7   6       16.17       54.37     26.76 o 
  -4  -7   6      400.42      368.21     10.57 o 
  -3  -7   6        4.48        9.22      3.95 o 
  -2  -7   6      910.61      877.47     21.48 o 
  -1  -7   6     6168.43     7385.62    128.17 o 
   0  -7   6     4840.42     5363.42     71.70 o 
   1  -7   6      469.28      538.22     26.60 o 
   2  -7   6      751.96      755.30     12.83 o 
   3  -7   6     2259.71     2460.54     38.04 o 
   4  -7   6      128.68      111.64      6.91 o 
   5  -7   6       49.83       42.62      5.88 o 
   6  -7   6        1.29       18.12      7.81 o 
   7  -7   6       10.28       16.11      6.20 o 
   8  -7   6       37.87       54.99     11.52 o 
   9  -7   6        0.00      -14.74     15.39 o 
  10  -7   6       59.30       28.34     19.66 o 
  -8  -6   6       12.85      103.75     49.26 o 
  -7  -6   6      218.60      189.24     47.49 o 
  -5  -6   6      513.43      549.64     48.21 o 
  -4  -6   6      204.62      230.54     22.05 o 
  -3  -6   6      390.71      315.17     11.10 o 
  -2  -6   6     1361.62     1409.63     28.92 o 
  -1  -6   6     1139.50     1287.80     20.39 o 
   0  -6   6     2827.87     2874.81     35.83 o 
   1  -6   6      758.55      708.93     13.15 o 
   2  -6   6       18.62       31.24      4.73 o 
   3  -6   6     3373.69     3355.69     62.99 o 
   4  -6   6       34.56       27.98      5.15 o 
   5  -6   6     1279.81     1215.21     40.50 o 
   6  -6   6      212.30      224.00     12.87 o 
   7  -6   6       22.39       24.85     10.35 o 
   8  -6   6       32.79       16.50     13.78 o 
   9  -6   6       71.16       34.12     24.71 o 
  10  -6   6       12.38       17.49     35.94 o 
 -10  -5   6        2.93       63.15     33.47 o 
  -9  -5   6        3.96       20.11     26.64 o 
  -8  -5   6       68.83       73.98     34.92 o 
  -7  -5   6        4.74       21.34     18.50 o 
  -6  -5   6       37.10       43.72     18.06 o 
  -5  -5   6      245.55      279.58     24.34 o 
  -4  -5   6      323.18      289.02     30.00 o 
  -3  -5   6     2875.36     3465.77     95.88 o 
  -2  -5   6     7132.08     7280.18    176.36 o 
  -1  -5   6      157.92      219.88      9.96 o 
   0  -5   6    21016.16    23249.29    289.13 o 
   1  -5   6     3435.63     3393.82     40.36 o 
   2  -5   6      502.39      440.77     11.40 o 
   3  -5   6      135.41      111.96      7.85 o 
   4  -5   6      571.33      520.59     13.25 o 
   5  -5   6      696.69      765.81     19.89 o 
   6  -5   6      540.22      638.34     31.48 o 
   7  -5   6       27.56       17.81     12.26 o 
   8  -5   6        1.89        3.59      8.04 o 
   9  -5   6       33.09       19.44     20.95 o 
  10  -5   6       13.07       11.57     11.35 o 
  -9  -4   6       30.29       25.30     30.53 o 
  -8  -4   6        2.28      -10.00     17.89 o 
  -7  -4   6      136.09      128.78     23.40 o 
  -6  -4   6      133.59      125.25     20.31 o 
  -5  -4   6     2691.96     2834.40     94.15 o 
  -4  -4   6     3699.20     3758.75    106.38 o 
  -3  -4   6      110.09       76.95     17.41 o 
  -2  -4   6      320.65      240.76     14.22 o 
  -1  -4   6      757.09      442.70     10.43 o 
   0  -4   6      549.79      377.40     10.18 o 
   1  -4   6     6976.73     6321.64     80.25 o 
   2  -4   6     1501.76     1357.86     27.76 o 
   3  -4   6       18.87        9.10      6.34 o 
   4  -4   6        5.62        7.60      7.27 o 
   5  -4   6      382.48      325.66     18.31 o 
   6  -4   6      313.99      282.77     25.51 o 
   7  -4   6      220.20      228.37     17.77 o 
   8  -4   6        0.06       -0.03     10.62 o 
   9  -4   6        1.36        1.97      9.87 o 
  10  -4   6        6.55        1.28     10.21 o 
 -11  -3   6        0.05       36.82     29.19 o 
 -10  -3   6       89.68      134.42     33.30 o 
  -9  -3   6      211.82      265.33     52.97 o 
  -8  -3   6       45.00       43.90     19.98 o 
  -7  -3   6      183.99      215.53     37.38 o 
  -6  -3   6        1.80       11.19     17.15 o 
  -5  -3   6      859.39      885.41     43.61 o 
  -4  -3   6     9461.80     9378.41    237.62 o 
  -3  -3   6      623.61      624.18      9.54 o 
  -2  -3   6     1772.91     1199.30     26.17 o 
  -1  -3   6     1072.05     1293.18     27.79 o 
   0  -3   6     5230.06     4687.76     61.92 o 
   1  -3   6        7.46        3.31      4.51 o 
   2  -3   6      334.89      357.45     12.14 o 
   3  -3   6      800.15      752.56     18.88 o 
   4  -3   6        9.18        2.14      7.72 o 
   5  -3   6      147.65      187.71     19.10 o 
   6  -3   6       48.06       18.63     22.31 o 
   7  -3   6      116.77       39.99     37.71 o 
   8  -3   6        4.25       -4.52     12.37 o 
   9  -3   6        3.14        5.83     13.99 o 
  10  -3   6        0.55      -16.63     20.26 o 
 -10  -2   6      102.09       58.53     32.98 o 
  -9  -2   6      375.37      427.92     49.97 o 
  -8  -2   6        4.16       -8.03     19.70 o 
  -7  -2   6      890.35     1020.90     79.42 o 
  -6  -2   6      172.44      193.67      8.42 o 
  -5  -2   6      413.03      446.24     10.01 o 
  -4  -2   6     1357.45     1612.24     21.53 o 
  -3  -2   6      240.75      211.97     18.42 o 
  -2  -2   6     2161.44     1800.33     32.63 o 
  -1  -2   6       43.20       52.71     10.83 o 
   0  -2   6      473.62      566.44     18.88 o 
   1  -2   6       77.76       79.87     11.23 o 
   2  -2   6     5026.02     4600.24     77.68 o 
   3  -2   6     6267.77     6588.74    103.54 o 
   4  -2   6      110.43       71.92     11.47 o 
   5  -2   6       37.84       24.91     15.21 o 
   6  -2   6      254.65      255.37     21.77 o 
   7  -2   6       17.04        7.92     11.54 o 
   8  -2   6      104.28       40.32     36.35 o 
   9  -2   6       24.47        0.66     14.92 o 
  10  -2   6       18.15       33.17     21.19 o 
 -11  -1   6       10.74       46.60     48.29 o 
 -10  -1   6        7.47       38.39     21.13 o 
  -9  -1   6      125.27      130.27     23.32 o 
  -8  -1   6       59.07       45.75      9.72 o 
  -7  -1   6      310.91      355.79     15.46 o 
  -6  -1   6      248.56      246.26     10.88 o 
  -5  -1   6     1138.65     1221.64     23.14 o 
  -4  -1   6      559.41      446.73     17.60 o 
  -3  -1   6     1548.21     1558.32     35.01 o 
  -2  -1   6     3136.52     2438.69     41.38 o 
  -1  -1   6       22.82        6.53      5.98 o 
   0  -1   6      520.00      549.11     17.66 o 
   1  -1   6      145.33      118.35     11.37 o 
   2  -1   6      638.88      487.71     19.35 o 
   3  -1   6     4312.18     4777.43    109.16 o 
   4  -1   6      125.88      147.97     22.97 o 
   5  -1   6      934.29     1049.76     51.06 o 
   6  -1   6       69.56       71.25     17.83 o 
   7  -1   6       92.87       64.29     30.94 o 
   8  -1   6       67.99       45.89     37.26 o 
   9  -1   6       56.73       32.54     27.02 o 
 -11   0   6       10.45       53.52     36.49 o 
 -10   0   6        2.11       12.31     10.02 o 
  -9   0   6       37.10       47.57     31.45 o 
  -8   0   6       46.88       70.19     16.18 o 
  -7   0   6      219.89      237.21     18.51 o 
  -6   0   6       11.79       20.86      6.93 o 
  -5   0   6        6.12        6.01      7.61 o 
  -4   0   6     1909.65     2137.81     40.41 o 
  -3   0   6       64.51       25.09      9.49 o 
  -2   0   6      351.43      491.60     15.55 o 
  -1   0   6       84.59       46.89     10.90 o 
   0   0   6    19248.63    22062.51    434.76 o 
   1   0   6     2129.39     1739.98     37.50 o 
   2   0   6      195.93      200.05     19.30 o 
   3   0   6        0.61       -3.08      8.98 o 
   4   0   6     1951.55     2029.25    100.32 o 
   5   0   6      585.41      687.97     30.92 o 
   6   0   6      171.39      202.29     23.06 o 
   7   0   6        8.74       31.46     19.19 o 
   8   0   6        9.97        9.99     20.51 o 
   9   0   6       47.76       81.35     27.84 o 
 -11   1   6       10.90        2.49     12.34 o 
 -10   1   6       30.07       43.56     14.37 o 
  -9   1   6        2.20        4.67      9.99 o 
  -8   1   6       26.37       14.64     16.18 o 
  -7   1   6       40.82       40.09     12.60 o 
  -6   1   6       97.88       85.20     10.16 o 
  -5   1   6     2473.83     2313.61     45.42 o 
  -4   1   6     2489.48     2588.63     46.72 o 
  -3   1   6      148.68      246.66     12.66 o 
  -2   1   6       24.67        5.74      6.41 o 
  -1   1   6     5640.29     5825.73    105.36 o 
   0   1   6     2764.13     2341.51     47.17 o 
   1   1   6     4825.81     5045.43    135.02 o 
   2   1   6     1180.31     1097.55     82.06 o 
   3   1   6       22.95       11.47     11.86 o 
   4   1   6      998.69     1025.54     40.80 o 
   5   1   6      122.32      151.35     46.56 o 
   6   1   6      350.27      329.50     29.92 o 
   7   1   6       30.00       21.32     17.87 o 
   8   1   6        1.72       15.16     18.62 o 
   9   1   6       29.11       57.71     33.02 o 
 -11   2   6        0.03       10.85     12.91 o 
 -10   2   6       87.96       77.17     35.76 o 
  -9   2   6      103.82       88.29     64.86 o 
  -8   2   6       32.27       19.50     26.70 o 
  -7   2   6       18.30       16.35     16.91 o 
  -6   2   6      148.27      165.13     10.87 o 
  -5   2   6       15.64       15.59     13.14 o 
  -4   2   6     4299.95     4000.83     79.53 o 
  -3   2   6     1289.96     1038.11     25.22 o 
  -2   2   6     4079.78     4676.93     80.97 o 
  -1   2   6     5315.81     5674.88    106.17 o 
   0   2   6     6283.08     5297.15    140.17 o 
   1   2   6     2501.07     2447.81    103.15 o 
   2   2   6     1548.04     1449.66    109.90 o 
   3   2   6       80.10       86.22     18.17 o 
   4   2   6       42.33       37.16     22.88 o 
   5   2   6      150.42      157.53     27.40 o 
   6   2   6        3.87       -1.58     16.29 o 
   7   2   6       98.59      123.05     27.29 o 
   8   2   6       14.06       23.37     21.34 o 
 -11   3   6        9.19        0.93     10.32 o 
 -10   3   6        7.90       15.68     13.32 o 
  -9   3   6      132.35      101.76     70.90 o 
  -8   3   6        3.09        3.03      8.52 o 
  -7   3   6      482.68      540.25     17.96 o 
  -6   3   6      116.05      146.84     17.16 o 
  -5   3   6      113.60       63.79     11.99 o 
  -4   3   6     2073.25     2039.67     50.21 o 
  -3   3   6     4316.37     4349.85     76.45 o 
  -2   3   6      206.65      187.43     14.54 o 
  -1   3   6     1995.17     2112.54     46.51 o 
   0   3   6       44.37       70.44     21.72 o 
   1   3   6       86.51      129.97     18.56 o 
   2   3   6     2310.58     2197.58    126.21 o 
   3   3   6      164.24      217.49     25.05 o 
   4   3   6      118.71      110.57     24.83 o 
   5   3   6       71.14       32.38     22.05 o 
   6   3   6        8.66       17.47     21.85 o 
   7   3   6       88.61      107.89     51.87 o 
   8   3   6       39.66       67.29     33.80 o 
 -11   4   6       40.30       48.70     27.52 o 
 -10   4   6        1.43       -8.06     10.00 o 
  -9   4   6       63.40       40.00     31.82 o 
  -8   4   6       68.86       53.88     39.48 o 
  -7   4   6      169.32      189.01     14.25 o 
  -6   4   6      174.43      175.40     13.17 o 
  -5   4   6       70.44       87.97     17.85 o 
  -4   4   6        5.53       13.33      8.07 o 
  -3   4   6     2534.88     2358.11     54.77 o 
  -2   4   6      714.90      737.27     29.58 o 
  -1   4   6      929.84      974.05     36.84 o 
   0   4   6      944.88      919.42     32.97 o 
   1   4   6      244.10      197.79     25.77 o 
   2   4   6      148.18      168.62     22.69 o 
   3   4   6        4.66       14.71     16.80 o 
   4   4   6       71.15       70.39     24.09 o 
   5   4   6       80.50      112.98     29.14 o 
   6   4   6       17.46        5.16     20.05 o 
   7   4   6        0.39        1.45     18.04 o 
 -11   5   6        8.36        3.69     10.45 o 
 -10   5   6        7.53       20.53      9.97 o 
  -9   5   6       15.55        3.54     12.56 o 
  -8   5   6      260.17      364.04     27.65 o 
  -7   5   6      437.85      482.09     20.21 o 
  -6   5   6      336.98      332.89     16.43 o 
  -5   5   6     1278.35     1327.53     44.39 o 
  -4   5   6      493.50      625.43     22.84 o 
  -3   5   6       21.95       10.61     11.01 o 
  -2   5   6      166.86      185.68     16.87 o 
  -1   5   6       33.70       51.64     14.06 o 
   0   5   6     1142.55     1062.77     38.49 o 
   1   5   6       42.74       23.07     18.01 o 
   2   5   6       17.74      -22.50     22.50 o 
   3   5   6       40.65       20.51     22.47 o 
   4   5   6       47.97       54.14     24.70 o 
   5   5   6      153.37       97.02     93.73 o 
   6   5   6       58.62       43.70     49.15 o 
   7   5   6        9.06      -15.75     27.46 o 
 -11   6   6        0.39       15.37      9.75 o 
 -10   6   6       27.25       44.32     31.63 o 
  -9   6   6        3.09       11.79     15.08 o 
  -8   6   6        1.25       -0.18      7.29 o 
  -7   6   6       74.63       84.34     10.31 o 
  -6   6   6        9.61       13.28      8.45 o 
  -5   6   6     1918.84     2208.86     54.21 o 
  -4   6   6      629.56      577.34     23.58 o 
  -3   6   6       22.89       40.23     20.01 o 
  -2   6   6      108.01      122.94     16.97 o 
  -1   6   6     1157.68     1273.80     41.73 o 
   0   6   6       22.10       23.52     14.72 o 
   1   6   6        2.06       11.92     15.07 o 
   2   6   6      104.57       98.77     24.32 o 
   3   6   6        5.99       28.24     20.83 o 
   4   6   6      193.72      255.78     47.03 o 
   5   6   6        8.89       51.71     35.33 o 
   6   6   6       18.27       16.06     26.74 o 
 -11   7   6        0.05       -8.15      8.15 o 
 -10   7   6       20.99       11.85     12.35 o 
  -9   7   6       15.90        9.06     10.29 o 
  -8   7   6       41.39       54.25     11.65 o 
  -7   7   6      127.32      128.04     12.82 o 
  -6   7   6       57.83       67.40     11.41 o 
  -5   7   6       48.54       33.24     10.84 o 
  -4   7   6      280.28      357.66     25.26 o 
  -3   7   6        3.91       15.88     14.14 o 
  -2   7   6      151.87      163.21     19.33 o 
  -1   7   6        8.50       27.58     14.90 o 
   0   7   6       41.24       37.47     17.51 o 
   1   7   6      427.05      428.46     34.26 o 
   2   7   6      137.98      120.28     27.31 o 
   3   7   6       12.23       33.15     27.30 o 
   4   7   6       15.29       -5.83     20.49 o 
   5   7   6       63.84      111.28     46.77 o 
 -10   8   6       23.32       37.37     12.15 o 
  -9   8   6       51.90       71.80     14.29 o 
  -8   8   6        7.25       -8.52     10.09 o 
  -7   8   6      105.89      117.55     11.91 o 
  -6   8   6        4.15        4.57      9.73 o 
  -5   8   6       47.05       50.27     12.35 o 
  -4   8   6       66.67      119.57     16.02 o 
  -3   8   6      408.17      419.97     29.65 o 
  -2   8   6       24.71       61.52     16.78 o 
  -1   8   6       51.67       77.43     23.59 o 
   0   8   6       85.85       74.79     25.92 o 
   1   8   6       21.96       25.67     19.44 o 
   2   8   6      319.10      304.25     41.80 o 
   3   8   6       22.06      -28.10     28.10 o 
   4   8   6        0.05      -28.81     28.81 o 
 -10   9   6        0.18      -35.27     35.27 o 
  -9   9   6       42.14       44.34     13.93 o 
  -8   9   6       86.98      138.02     28.86 o 
  -7   9   6       24.69       29.98      9.11 o 
  -6   9   6       59.45       18.19     27.86 o 
  -5   9   6      141.06      152.52     15.26 o 
  -4   9   6      142.11      122.02     15.17 o 
  -3   9   6      176.50      195.31     31.90 o 
  -2   9   6        3.35       22.30     15.03 o 
  -1   9   6       47.52       73.59     25.54 o 
   0   9   6      108.92      140.77     26.23 o 
   1   9   6      199.49      208.97     38.96 o 
   2   9   6        6.19      -14.18     27.32 o 
   3   9   6       51.86       85.49     31.66 o 
  -9  10   6       20.25       47.68     39.77 o 
  -8  10   6       81.05       94.59     10.97 o 
  -7  10   6      127.75      166.25     19.85 o 
  -6  10   6        5.00        4.41     10.78 o 
  -5  10   6      105.34       45.67     58.11 o 
  -4  10   6       64.90       54.77     18.21 o 
  -3  10   6        0.42        8.73     12.16 o 
  -2  10   6      228.09      229.37     39.70 o 
  -1  10   6       36.71       44.32     18.26 o 
   0  10   6        1.78       -1.11     18.16 o 
   1  10   6       12.35      -10.73     43.06 o 
   2  10   6        0.07      -25.95     26.82 o 
  -8  11   6        1.49      -21.41     38.68 o 
  -7  11   6       60.31       79.26     66.61 o 
  -6  11   6       12.76       -1.65      9.04 o 
  -5  11   6       66.21       20.28     23.72 o 
  -4  11   6       11.55        1.61     10.02 o 
  -3  11   6        3.56       15.84     14.05 o 
  -2  11   6      137.27      140.90     23.68 o 
  -1  11   6      115.69      109.98     24.47 o 
   0  11   6       19.52       39.87     22.64 o 
  -5  12   6        1.85       -9.42     11.62 o 
  -4  12   6       21.35       22.81     18.67 o 
  -3  12   6       13.77        6.65     13.47 o 
  -2  12   6        1.05       -0.77     13.73 o 
   2 -16   7        6.42        7.81     10.43 o 
  -1 -15   7       39.54       59.77     21.35 o 
   0 -15   7       31.42       13.31     12.57 o 
   1 -15   7        8.65       -2.17     12.24 o 
   2 -15   7       14.72       13.10      9.24 o 
   3 -15   7       48.57       78.95     28.36 o 
   4 -15   7       45.40       26.28     32.24 o 
   5 -15   7       30.15       -6.08     28.83 o 
   6 -15   7        0.16      -42.45     42.45 o 
  -3 -14   7        0.40       17.80     13.61 o 
  -2 -14   7       53.45       50.94     17.34 o 
  -1 -14   7       86.09      125.04     22.71 o 
   0 -14   7       38.08       61.78     14.95 o 
   1 -14   7       28.18       21.42     12.11 o 
   2 -14   7      238.28      232.60     26.09 o 
   3 -14   7      133.26      188.30     16.07 o 
   4 -14   7       30.76       18.40      6.43 o 
   5 -14   7       18.63       -2.80     39.77 o 
   6 -14   7       52.05       72.99     42.94 o 
   7 -14   7        7.86       61.06     72.12 o 
  -4 -13   7       18.43       16.23     11.21 o 
  -3 -13   7      158.27      131.40     23.37 o 
  -2 -13   7      117.94      116.74     18.77 o 
  -1 -13   7       32.52       47.40     13.54 o 
   0 -13   7        1.01       18.77     15.01 o 
   1 -13   7       23.34       23.69     14.33 o 
   2 -13   7      114.66      149.29     12.69 o 
   3 -13   7      499.13      487.65     30.00 o 
   4 -13   7       61.44       46.94      7.59 o 
   5 -13   7       65.15      103.42     40.27 o 
   6 -13   7      118.85      197.64     49.53 o 
   7 -13   7       10.78       31.75     37.83 o 
   8 -13   7       23.34       74.68     80.52 o 
  -4 -12   7        0.83        6.58     11.49 o 
  -3 -12   7      147.47      210.99     17.09 o 
  -2 -12   7      116.08      131.27     17.10 o 
  -1 -12   7       25.55       25.61     11.15 o 
   0 -12   7      920.18     1032.90     33.49 o 
   1 -12   7     1552.44     1852.46     39.35 o 
   2 -12   7      112.50       99.03     21.59 o 
   3 -12   7      239.12      275.75     16.62 o 
   4 -12   7      427.82      528.94     13.26 o 
   5 -12   7       15.71       25.54     28.34 o 
   6 -12   7       26.33       66.90     36.98 o 
   7 -12   7       36.50       58.39     39.29 o 
   8 -12   7        8.85       58.02     45.61 o 
   9 -12   7       53.78       38.93     85.04 o 
  -5 -11   7       88.78       68.20     16.61 o 
  -4 -11   7      132.69      174.53     21.79 o 
  -3 -11   7        3.83        3.42     10.46 o 
  -2 -11   7       89.79      105.59     19.40 o 
  -1 -11   7       61.55      106.68     13.10 o 
   0 -11   7      426.05      513.61     19.99 o 
   1 -11   7      318.77      378.07     19.69 o 
   2 -11   7        3.59       19.70     10.28 o 
   3 -11   7        9.16        2.90      7.84 o 
   4 -11   7      441.91      443.77     13.96 o 
   5 -11   7      252.20      324.13     36.84 o 
   6 -11   7       38.91       33.40     21.13 o 
   7 -11   7       25.44       71.62     35.70 o 
   8 -11   7        0.91      -26.98     26.98 o 
   9 -11   7       52.07       73.91     46.90 o 
  -7 -10   7       34.09       62.65     58.88 o 
  -5 -10   7       39.41       26.80      5.88 o 
  -4 -10   7       86.11       54.59     16.79 o 
  -3 -10   7      128.60      125.40     11.40 o 
  -2 -10   7      875.68      965.79     33.28 o 
  -1 -10   7     1463.34     1757.85     36.12 o 
   0 -10   7      923.46      926.47     32.07 o 
   1 -10   7       85.41       85.68      9.69 o 
   2 -10   7        3.11        9.76     11.89 o 
   3 -10   7      151.93      137.41      9.63 o 
   4 -10   7       64.52       91.03      9.72 o 
   5 -10   7       69.36       67.01      7.27 o 
   6 -10   7       39.10       31.93     23.72 o 
   7 -10   7       32.44       47.84     24.23 o 
   8 -10   7       11.33       -4.52     19.76 o 
   9 -10   7       39.80        3.55     24.00 o 
  -8  -9   7        6.64      -41.96     58.02 o 
  -6  -9   7       30.28       16.30     35.28 o 
  -5  -9   7        8.71       20.56     19.97 o 
  -4  -9   7       59.72       83.19     10.33 o 
  -3  -9   7        2.61       19.45      6.72 o 
  -2  -9   7       57.48       53.89     15.63 o 
  -1  -9   7        1.47       13.49      7.42 o 
   0  -9   7      573.81      737.37     23.31 o 
   1  -9   7      375.17      491.01     21.28 o 
   2  -9   7     1622.96     1410.53     31.21 o 
   3  -9   7      911.09      955.72     21.54 o 
   4  -9   7       12.47       23.52      4.09 o 
   5  -9   7      282.83      316.56     18.39 o 
   6  -9   7        0.68        2.05      2.74 o 
   7  -9   7       71.81       58.46      4.12 o 
   8  -9   7        2.93        3.85      8.81 o 
   9  -9   7        9.36        4.55      7.24 o 
  10  -9   7       15.95      148.63     84.90 o 
  -8  -8   7       22.35       18.85     33.69 o 
  -7  -8   7       27.01       58.71     35.09 o 
  -6  -8   7        3.96        8.41     24.45 o 
  -5  -8   7      157.75      154.61     35.91 o 
  -4  -8   7       77.63      120.38     22.82 o 
  -3  -8   7     1159.48     1296.74     24.28 o 
  -2  -8   7      777.53      673.45     19.77 o 
  -1  -8   7      120.42      136.86     11.99 o 
   0  -8   7     5739.82     6458.38    120.46 o 
   1  -8   7      462.40      500.75     14.78 o 
   2  -8   7       52.29       82.21      6.59 o 
   3  -8   7       58.09       80.53     10.12 o 
   4  -8   7      140.46      114.31      7.65 o 
   5  -8   7      433.43      538.40     22.75 o 
   6  -8   7      113.34      126.38      9.44 o 
   7  -8   7        6.91        4.30     12.13 o 
   8  -8   7       32.53       27.16      8.40 o 
   9  -8   7       43.01       35.84     18.67 o 
  10  -8   7        0.00       20.91     27.12 o 
  -9  -7   7        9.59       71.40     44.64 o 
  -8  -7   7        0.68       29.36     57.53 o 
  -7  -7   7        6.20        1.61     24.08 o 
  -6  -7   7        0.66       15.69     25.05 o 
  -5  -7   7       79.76       40.64     25.43 o 
  -4  -7   7      131.06      145.70     25.35 o 
  -3  -7   7      299.07      361.98      9.99 o 
  -2  -7   7      205.91      182.99     14.00 o 
  -1  -7   7     1915.77     2379.38     44.36 o 
   0  -7   7     7702.67     7766.81     94.15 o 
   1  -7   7     3188.26     3119.27     38.74 o 
   2  -7   7       11.75        7.43      4.70 o 
   3  -7   7        4.00        2.00      4.43 o 
   4  -7   7      370.03      291.07     10.11 o 
   5  -7   7       10.96       10.22      5.53 o 
   6  -7   7      358.88      394.35     16.64 o 
   7  -7   7      262.03      294.97     18.64 o 
   8  -7   7        1.35       -0.09     10.50 o 
   9  -7   7      117.45       79.92     35.52 o 
  10  -7   7       19.23       34.24     12.90 o 
  -9  -6   7       54.63       44.77     50.00 o 
  -8  -6   7        0.76       30.64     24.12 o 
  -7  -6   7      146.11      149.11     40.29 o 
  -6  -6   7      104.22      178.17     36.88 o 
  -5  -6   7      947.47      946.36     40.90 o 
  -4  -6   7     2601.69     2858.89     96.60 o 
  -3  -6   7        7.13       14.11     15.57 o 
  -2  -6   7      425.04      286.17     24.54 o 
  -1  -6   7     1228.36     1242.04     21.63 o 
   0  -6   7      547.60      510.58     12.30 o 
   1  -6   7      300.45      312.59      9.69 o 
   2  -6   7       66.23       77.73      7.85 o 
   3  -6   7      675.91      729.27     18.08 o 
   4  -6   7      767.41      735.94     22.86 o 
   5  -6   7       30.81       27.62      8.26 o 
   6  -6   7      109.63      112.94     11.68 o 
   7  -6   7      340.63      461.61     28.92 o 
   8  -6   7       49.53       10.25     11.93 o 
   9  -6   7       54.87       44.68     24.42 o 
  10  -6   7       56.72       31.86     20.68 o 
  -7  -5   7      309.38      382.73     34.25 o 
  -6  -5   7      338.51      368.18     30.08 o 
  -5  -5   7       79.50       75.45     24.95 o 
  -4  -5   7        0.95        9.97     16.30 o 
  -3  -5   7      432.09      490.81     48.47 o 
  -2  -5   7     1713.00     1666.05     35.03 o 
  -1  -5   7     2119.56     1940.72     30.80 o 
   0  -5   7      448.16      432.52     15.56 o 
   1  -5   7      131.35      127.31      8.22 o 
   2  -5   7     2176.74     1827.53     29.58 o 
   3  -5   7      977.45     1017.00     23.40 o 
   4  -5   7      307.10      351.78     14.13 o 
   5  -5   7      448.31      445.67     18.36 o 
   6  -5   7        0.04       -4.29      9.82 o 
   7  -5   7      118.92       29.27     29.71 o 
   8  -5   7       72.73       58.10     48.74 o 
   9  -5   7       15.45       12.68     16.75 o 
  10  -5   7       30.83       24.05     15.31 o 
 -10  -4   7       23.72       47.56     37.10 o 
  -9  -4   7      251.32      295.75     38.35 o 
  -8  -4   7       88.22      106.64     25.86 o 
  -7  -4   7       49.26       63.82     20.47 o 
  -6  -4   7     1059.16     1147.41     90.05 o 
  -5  -4   7      321.61      401.87     36.21 o 
  -4  -4   7      422.00      445.29     52.00 o 
  -3  -4   7     2406.15     2278.41     38.84 o 
  -2  -4   7     9139.22     9354.27    124.64 o 
  -1  -4   7      383.61      470.91     12.26 o 
   0  -4   7      213.99      172.21      8.89 o 
   1  -4   7     1093.72      964.50     38.45 o 
   2  -4   7       39.24       45.20      7.69 o 
   3  -4   7     1495.88     1529.61     37.69 o 
   4  -4   7        8.61       45.15     11.10 o 
   5  -4   7      876.56     1032.99     42.31 o 
   6  -4   7       10.71        8.96     11.39 o 
   7  -4   7        3.22        5.60     11.35 o 
   8  -4   7       37.56        6.96     13.60 o 
   9  -4   7        0.49        4.40     14.56 o 
  10  -4   7       12.93        4.07     11.43 o 
 -11  -3   7       25.67       81.25     53.89 o 
  -8  -3   7      241.69      305.86     30.79 o 
  -7  -3   7      120.70      112.10     29.82 o 
  -6  -3   7      159.62      127.00     26.91 o 
  -5  -3   7     1690.72     1732.82     63.74 o 
  -4  -3   7      873.98      963.90     35.15 o 
  -3  -3   7      262.02      169.54     16.56 o 
  -2  -3   7        7.71       18.31      8.00 o 
  -1  -3   7      208.58      163.81     13.55 o 
   0  -3   7    17103.18    17211.13    295.39 o 
   1  -3   7        5.37        1.52      5.16 o 
   2  -3   7       51.20       34.63      8.72 o 
   3  -3   7       45.63       35.06     12.98 o 
   4  -3   7      633.01      673.30     22.18 o 
   5  -3   7      707.84      777.39     44.85 o 
   6  -3   7       41.42       26.59     26.28 o 
   7  -3   7       20.21        9.58     13.83 o 
   8  -3   7        2.28        3.39     11.70 o 
   9  -3   7        9.45        8.96     13.50 o 
  10  -3   7        2.79       -4.25     12.83 o 
 -11  -2   7       44.10       33.82     33.45 o 
 -10  -2   7       85.28       85.38     27.34 o 
  -9  -2   7      127.72      122.83     25.96 o 
  -8  -2   7      539.37      564.29     34.07 o 
  -7  -2   7       89.92       86.38      8.35 o 
  -6  -2   7        1.56       -3.87      6.02 o 
  -5  -2   7     1267.87     1222.50     55.55 o 
  -4  -2   7     2483.09     2841.46     56.12 o 
  -3  -2   7      584.58      839.37     23.84 o 
  -2  -2   7     6423.30     6938.40    114.58 o 
  -1  -2   7      722.53      954.19     22.93 o 
   0  -2   7       24.70       52.61     11.53 o 
   1  -2   7     5632.30     5842.86    113.22 o 
   2  -2   7     2017.14     2130.42     44.81 o 
   3  -2   7       14.22       40.96     14.61 o 
   4  -2   7      762.19      789.89     28.30 o 
   5  -2   7       37.05       53.30     16.34 o 
   6  -2   7      384.56      442.70     28.36 o 
   7  -2   7        2.22        2.65     11.37 o 
   8  -2   7       17.38        9.95     18.66 o 
   9  -2   7       47.74       59.23     51.01 o 
 -11  -1   7       33.65       11.68     25.42 o 
 -10  -1   7      123.90      144.74     26.96 o 
  -9  -1   7       59.83       74.40     12.21 o 
  -8  -1   7       95.09      118.13     12.84 o 
  -7  -1   7      239.78      299.46     42.03 o 
  -6  -1   7       17.45       18.33      6.26 o 
  -5  -1   7      205.72      288.99     21.78 o 
  -4  -1   7     1137.22     1008.43     40.01 o 
  -3  -1   7      712.68      465.25     21.12 o 
  -2  -1   7     5365.10     5403.30     96.19 o 
  -1  -1   7       76.84       41.45      9.21 o 
   0  -1   7    10966.19    11543.04    199.77 o 
   1  -1   7     1671.06     1782.21     40.14 o 
   2  -1   7      157.21      168.58     19.18 o 
   3  -1   7        5.63        5.75     10.10 o 
   4  -1   7      187.83      147.02     51.28 o 
   5  -1   7      183.83      183.26     19.81 o 
   6  -1   7      110.72      129.81     23.68 o 
   7  -1   7      159.01      116.52     48.43 o 
   8  -1   7       29.74        9.11     15.67 o 
   9  -1   7       23.73       29.60     19.86 o 
 -11   0   7        3.87      -10.27     23.10 o 
 -10   0   7       40.61       68.26     13.62 o 
  -9   0   7       48.12       59.64     22.57 o 
  -8   0   7        2.16       10.01      8.74 o 
  -7   0   7      512.96      601.96     20.72 o 
  -6   0   7       51.35       56.94      8.18 o 
  -5   0   7      126.89      111.44     13.16 o 
  -4   0   7      140.12      147.29     12.95 o 
  -3   0   7     3508.54     3101.33     55.72 o 
  -2   0   7     2082.76     1855.39     37.62 o 
  -1   0   7     1072.24      971.38     26.83 o 
   0   0   7      222.21      342.45     18.39 o 
   1   0   7      499.13      662.09     25.02 o 
   2   0   7     3731.00     3749.06     96.96 o 
   3   0   7      230.99      234.90     21.06 o 
   4   0   7      563.14      500.79     30.53 o 
   5   0   7      181.77      180.05     25.55 o 
   6   0   7        2.08        1.95     11.07 o 
   7   0   7        1.07       10.94     16.42 o 
   8   0   7       34.81       34.69     33.15 o 
   9   0   7        5.65       13.21     41.93 o 
 -11   1   7        7.84       24.11     15.58 o 
 -10   1   7       24.10       26.07     12.98 o 
  -9   1   7        7.65        8.08     12.95 o 
  -8   1   7       50.67       20.86     24.39 o 
  -7   1   7       14.48       22.19      9.53 o 
  -6   1   7     1013.55     1174.70     25.20 o 
  -5   1   7      116.99      100.43     12.57 o 
  -4   1   7     1161.60     1197.06     29.68 o 
  -3   1   7     7184.75     7468.61    128.29 o 
  -2   1   7     6462.65     6962.50    129.67 o 
  -1   1   7     3761.91     4484.18    113.60 o 
   0   1   7       10.07        4.72      8.90 o 
   1   1   7      142.32      130.18     19.10 o 
   2   1   7        1.49       -2.39     10.32 o 
   3   1   7      697.58      798.27     53.06 o 
   4   1   7      132.72      155.87     23.27 o 
   5   1   7      351.55      375.78     50.10 o 
   6   1   7       23.59       29.56     18.38 o 
   7   1   7        1.65        0.86     13.51 o 
   8   1   7       25.75       27.40     21.52 o 
 -11   2   7       20.08       21.36     14.35 o 
 -10   2   7       18.96       -1.48      9.55 o 
  -9   2   7       58.63       79.72     61.81 o 
  -8   2   7       67.68       22.28     30.97 o 
  -7   2   7      335.44      375.44     16.26 o 
  -6   2   7      444.22      472.06     20.61 o 
  -5   2   7     1719.42     1902.67     46.98 o 
  -4   2   7       10.30        2.55      7.10 o 
  -3   2   7       50.38       51.60     13.23 o 
  -2   2   7     1092.86      978.98     35.38 o 
  -1   2   7      176.87      186.01     20.20 o 
   0   2   7     9540.03    10262.15    437.12 o 
   1   2   7      410.76      419.23     39.12 o 
   2   2   7       82.89       87.66     18.26 o 
   3   2   7       20.55       15.36     15.04 o 
   4   2   7      157.02      182.80     30.64 o 
   5   2   7      137.04      117.45     29.85 o 
   6   2   7      228.82      185.23     32.21 o 
   7   2   7        5.74        0.53     16.67 o 
   8   2   7        8.25       -1.76     18.34 o 
 -11   3   7       14.09        8.57     12.84 o 
 -10   3   7      107.24       81.31     55.31 o 
  -9   3   7       11.99       17.60     17.64 o 
  -8   3   7      152.73      226.65     18.84 o 
  -7   3   7      134.72      109.94     37.85 o 
  -6   3   7       40.93       44.98     17.76 o 
  -5   3   7     3966.11     4308.44     85.24 o 
  -4   3   7     1562.49     1517.63     36.33 o 
  -3   3   7      321.28      350.12     29.91 o 
  -2   3   7       62.59       49.60     15.15 o 
  -1   3   7     3735.17     4026.08    122.66 o 
   0   3   7      333.79      332.93     22.79 o 
   1   3   7     1095.39     1044.03     46.26 o 
   2   3   7      136.87      162.59     22.60 o 
   3   3   7       81.95       54.98     20.24 o 
   4   3   7       79.48       83.72     24.23 o 
   5   3   7       29.03       20.40     20.91 o 
   6   3   7      379.50      405.05     84.64 o 
   7   3   7       83.82       52.19     28.19 o 
 -11   4   7        1.05       10.32     11.96 o 
 -10   4   7      150.93      151.81     98.47 o 
  -9   4   7       47.69       35.11     31.14 o 
  -8   4   7      254.86      340.37     23.70 o 
  -7   4   7      380.38      400.53     23.43 o 
  -6   4   7      137.24      148.24     14.46 o 
  -5   4   7       49.99       84.31     26.34 o 
  -4   4   7     1732.22     2063.15     53.31 o 
  -3   4   7      481.31      626.71     32.53 o 
  -2   4   7      775.93      736.62     33.72 o 
  -1   4   7       18.30      -11.77     11.77 o 
   0   4   7      329.51      399.66     26.14 o 
   1   4   7      848.76      766.23     36.20 o 
   2   4   7      301.10      297.07     33.77 o 
   3   4   7        5.75       -7.33     25.82 o 
   4   4   7       62.04       20.90     24.38 o 
   5   4   7       97.09       42.38     68.21 o 
   6   4   7       30.11      -24.37     26.52 o 
   7   4   7       63.16       39.43     39.57 o 
 -11   5   7        0.88        1.86      8.61 o 
 -10   5   7       96.12       74.75     52.69 o 
  -9   5   7      158.63      116.92     83.87 o 
  -8   5   7        0.06        0.66      6.70 o 
  -7   5   7      357.07      467.02     21.06 o 
  -6   5   7      109.27      145.68     17.20 o 
  -5   5   7      102.47      125.88     15.03 o 
  -4   5   7      666.16      763.36     28.72 o 
  -3   5   7     1609.50     2005.16     57.51 o 
  -2   5   7        8.72        8.64     11.29 o 
  -1   5   7        3.98        5.39     11.72 o 
   0   5   7       14.49       11.46     17.28 o 
   1   5   7      113.38       80.38     20.80 o 
   2   5   7      565.13      601.97     57.67 o 
   3   5   7        8.68       22.21     31.68 o 
   4   5   7      163.71      198.41     55.51 o 
   5   5   7       36.77       25.54     30.78 o 
   6   5   7        3.57        0.54     18.57 o 
 -11   6   7       12.70       38.17     12.15 o 
 -10   6   7        0.00       35.06     35.70 o 
  -9   6   7       67.14       93.16     60.53 o 
  -8   6   7      168.82      247.82     17.11 o 
  -7   6   7       45.06       50.97     11.46 o 
  -6   6   7        4.19        7.43     11.52 o 
  -5   6   7      406.74      441.05     26.32 o 
  -4   6   7      188.08      226.05     19.56 o 
  -3   6   7      445.92      540.92     27.30 o 
  -2   6   7       52.29       39.47     15.25 o 
  -1   6   7      383.63      359.78     33.56 o 
   0   6   7       15.74       14.77     15.39 o 
   1   6   7       36.03       29.75     19.09 o 
   2   6   7      166.87      162.58     28.69 o 
   3   6   7      200.96      194.62     42.29 o 
   4   6   7        0.92      -26.81     34.42 o 
   5   6   7       47.02       91.91     55.35 o 
 -10   7   7        0.85       20.73     18.13 o 
  -9   7   7       13.08       19.83     15.02 o 
  -8   7   7       22.05       55.17     12.96 o 
  -7   7   7       42.87       49.35     11.60 o 
  -6   7   7        1.58       -0.93      8.08 o 
  -5   7   7       28.33       33.40     12.57 o 
  -4   7   7      196.92      215.75     21.37 o 
  -3   7   7      303.64      358.72     25.61 o 
  -2   7   7        1.73        0.61     13.35 o 
  -1   7   7      103.80      108.96     21.23 o 
   0   7   7      291.10      272.64     29.61 o 
   1   7   7       12.93       -2.15     26.21 o 
   2   7   7       10.99       10.87     21.43 o 
   3   7   7       45.95       63.45     27.43 o 
   4   7   7       26.98       33.34     26.86 o 
 -10   8   7       42.87       57.82     21.49 o 
  -9   8   7        1.06        6.58     18.67 o 
  -8   8   7        5.88        4.32     12.51 o 
  -7   8   7      131.33      151.70     21.54 o 
  -6   8   7       91.26       92.36     13.94 o 
  -5   8   7        2.64       -8.81     11.15 o 
  -4   8   7       10.90       19.36     15.47 o 
  -3   8   7       47.53       52.09     16.79 o 
  -2   8   7       63.39       76.33     19.53 o 
  -1   8   7      163.83      188.76     25.91 o 
   0   8   7       14.28       -3.14     15.23 o 
   1   8   7      100.63      100.91     31.48 o 
   2   8   7       14.44       31.74     23.99 o 
   3   8   7        4.57       44.14     48.83 o 
  -9   9   7       28.42       27.10     10.21 o 
  -8   9   7        7.55       -7.75     11.50 o 
  -7   9   7        7.37        1.07      8.62 o 
  -6   9   7      190.28      231.86     21.06 o 
  -5   9   7       19.95       21.57     11.86 o 
  -4   9   7       46.87       44.65     15.51 o 
  -3   9   7        0.06        9.14     15.89 o 
  -2   9   7       37.01       67.31     18.16 o 
  -1   9   7      234.48      184.67     25.90 o 
   0   9   7       29.26        7.97     19.24 o 
   1   9   7      134.19      129.36     29.28 o 
   2   9   7       53.25       73.44     29.48 o 
  -8  10   7       11.82       27.85     17.66 o 
  -7  10   7        9.40        5.55      9.06 o 
  -6  10   7       29.95       11.03     14.09 o 
  -5  10   7        5.75       -8.70     14.41 o 
  -4  10   7      204.65      191.14     21.20 o 
  -3  10   7       93.64      145.59     25.11 o 
  -2  10   7       10.59       18.64     16.38 o 
  -1  10   7       27.09       42.41     24.33 o 
   0  10   7       24.63       -3.08     39.59 o 
   1  10   7        0.67       31.10     24.54 o 
  -7  11   7        0.26        0.55     10.14 o 
  -6  11   7        9.04       -2.40      9.56 o 
  -5  11   7       45.75       17.12     24.76 o 
  -4  11   7        2.36        0.56     11.08 o 
  -3  11   7       29.43       28.72     17.47 o 
  -2  11   7        0.20        8.82     16.31 o 
  -1  11   7       38.67       90.59     25.73 o 
   2 -16   8       67.52       73.05     14.61 o 
  -1 -15   8        0.94       -0.29     21.59 o 
   0 -15   8       74.97       62.20     32.47 o 
   1 -15   8       53.45       23.03     31.27 o 
   2 -15   8        0.46        5.04      9.33 o 
   3 -15   8        0.23        1.18      6.26 o 
   4 -15   8        6.54       22.50     31.62 o 
   5 -15   8        1.06       23.47     34.42 o 
   6 -15   8       12.89      -12.16     55.83 o 
  -3 -14   8        4.67       -5.11     21.53 o 
  -2 -14   8        3.03        7.34     14.35 o 
  -1 -14   8       77.12       81.85     19.94 o 
   0 -14   8      137.35      178.48     28.75 o 
   1 -14   8      134.57      140.32     18.53 o 
   2 -14   8        6.34        0.89      6.92 o 
   3 -14   8      112.92      154.49     13.38 o 
   4 -14   8      282.01      384.43     48.01 o 
   5 -14   8       28.30       99.38     41.97 o 
   6 -14   8        0.60      -13.14     32.72 o 
   7 -14   8        9.64      -44.39     44.39 o 
  -4 -13   8       36.46      -10.58     36.86 o 
  -3 -13   8        6.18        2.62      9.34 o 
  -2 -13   8       90.44      120.03     31.15 o 
  -1 -13   8      339.49      398.92     26.64 o 
   0 -13   8      135.08      152.74     18.86 o 
   1 -13   8       15.16        5.46      8.67 o 
   2 -13   8        0.40        2.87      6.47 o 
   3 -13   8        0.92        6.43      6.68 o 
   4 -13   8      219.64      253.79     23.28 o 
   5 -13   8       80.37      126.18     41.61 o 
   6 -13   8       33.02       65.69     39.90 o 
   7 -13   8       53.33       63.50     45.62 o 
   8 -13   8        8.97       50.72     50.72 o 
  -5 -12   8       21.87        7.42     28.10 o 
  -4 -12   8        3.17       -8.51      8.51 o 
  -3 -12   8        0.18       -5.16      8.47 o 
  -2 -12   8       66.88       88.52     15.51 o 
  -1 -12   8      177.40      240.48     17.89 o 
   0 -12   8      286.29      397.09     19.92 o 
   1 -12   8      134.56      193.55     14.79 o 
   2 -12   8      592.99      757.25     24.17 o 
   3 -12   8      213.17      183.41     10.74 o 
   4 -12   8       20.49       33.19      7.89 o 
   5 -12   8      219.83      274.03     49.50 o 
   6 -12   8        2.94      -11.86     24.75 o 
   7 -12   8        2.09      -27.34     27.34 o 
   8 -12   8        8.44       23.54     28.43 o 
  -6 -11   8       60.55       60.10     40.15 o 
  -5 -11   8       70.98       80.30     29.52 o 
  -4 -11   8       39.86       45.74      8.76 o 
  -3 -11   8      580.82      740.39     24.54 o 
  -2 -11   8      550.55      483.20     32.70 o 
  -1 -11   8       82.79       67.73     14.42 o 
   0 -11   8       95.65      123.09     16.87 o 
   1 -11   8       30.84       28.34      8.83 o 
   2 -11   8      133.62      119.51     16.39 o 
   3 -11   8        0.23        1.37     11.74 o 
   4 -11   8       42.13       38.77      7.13 o 
   5 -11   8      152.62      214.54      7.79 o 
   6 -11   8      112.38      189.87     36.87 o 
   7 -11   8        0.91      -16.46     24.99 o 
   8 -11   8        0.62        6.21     22.55 o 
   9 -11   8       13.43       15.34     30.22 o 
  -6 -10   8       23.95       99.13     51.09 o 
  -5 -10   8      231.00      200.81     52.00 o 
  -4 -10   8        0.15        7.05      7.30 o 
  -3 -10   8      634.69      706.53     23.77 o 
  -2 -10   8       69.81       72.47     11.08 o 
  -1 -10   8       41.34       50.52     13.63 o 
   0 -10   8     1096.72     1201.37     34.33 o 
   1 -10   8     1107.68     1266.01     47.47 o 
   2 -10   8       20.66       11.03     10.13 o 
   3 -10   8       23.97       13.98      6.87 o 
   4 -10   8        1.95       10.26      6.13 o 
   5 -10   8        5.64        8.61      4.20 o 
   6 -10   8      173.29      185.57     19.20 o 
   7 -10   8       16.73       20.15      9.40 o 
   8 -10   8        1.96       -1.37     22.45 o 
   9 -10   8       40.19       66.55     51.31 o 
  -6  -9   8      146.48      226.52     55.50 o 
  -4  -9   8      726.29      876.65     54.06 o 
  -3  -9   8        8.76       15.46      8.88 o 
  -2  -9   8        2.74        9.73     10.89 o 
  -1  -9   8       54.50       36.04     10.14 o 
   0  -9   8       65.68      118.79     16.07 o 
   1  -9   8      445.68      404.87     17.12 o 
   2  -9   8      373.27      330.97     15.27 o 
   3  -9   8     1133.22     1197.71     32.09 o 
   4  -9   8      455.78      528.27     14.95 o 
   5  -9   8        1.81       10.15      6.07 o 
   6  -9   8      198.31      211.67     13.26 o 
   7  -9   8       98.76       94.81      9.26 o 
   8  -9   8        0.14        5.30      9.02 o 
   9  -9   8       19.72       12.98      6.67 o 
  -7  -8   8       30.93       -3.53     29.80 o 
  -5  -8   8        8.01       14.35     23.72 o 
  -4  -8   8      128.19      143.20     36.15 o 
  -3  -8   8       22.67       45.25     22.63 o 
  -2  -8   8     1745.30     1793.71     40.49 o 
  -1  -8   8      737.25      707.35     27.69 o 
   0  -8   8        9.74       -0.86      9.23 o 
   1  -8   8       64.62       66.92      7.50 o 
   2  -8   8      266.65      293.81     20.89 o 
   3  -8   8       40.79       34.71      6.49 o 
   4  -8   8      637.27      725.47     16.17 o 
   5  -8   8       37.96       32.89      8.33 o 
   6  -8   8      180.97      230.69     11.58 o 
   7  -8   8      201.57      251.53     20.11 o 
   8  -8   8       36.38       34.24     13.08 o 
   9  -8   8       22.98        4.18      6.61 o 
  -9  -7   8       12.70       -0.98     57.84 o 
  -8  -7   8        0.65      -20.31     24.85 o 
  -7  -7   8       67.20      115.10     40.88 o 
  -6  -7   8      194.48      214.06     41.40 o 
  -5  -7   8        0.12       30.75     17.67 o 
  -4  -7   8        0.11       10.34     19.34 o 
  -3  -7   8      111.76       80.22     22.64 o 
  -2  -7   8      283.50      314.00     27.91 o 
  -1  -7   8       72.92       71.69      8.39 o 
   0  -7   8      813.08      743.74     15.44 o 
   1  -7   8     1677.73     1843.50     32.13 o 
   2  -7   8      671.41      581.85     15.98 o 
   3  -7   8       63.12       70.49      8.80 o 
   4  -7   8      348.00      366.39     17.36 o 
   5  -7   8      879.53     1057.67     25.91 o 
   6  -7   8       40.44       28.87     10.65 o 
   7  -7   8        7.37       15.87     11.02 o 
   8  -7   8      108.72       64.55     37.39 o 
   9  -7   8        9.85       12.76     15.31 o 
  -9  -6   8       71.99       96.24     43.80 o 
  -8  -6   8       57.64       44.28     34.92 o 
  -7  -6   8       33.86       36.13     30.65 o 
  -6  -6   8      282.63      310.71     31.19 o 
  -5  -6   8        3.04       13.14     21.16 o 
  -4  -6   8     1579.98     1733.48     72.59 o 
  -3  -6   8     1362.31     1615.69     62.21 o 
  -2  -6   8      688.61      634.47     16.92 o 
  -1  -6   8      421.19      582.94     20.92 o 
   0  -6   8     1044.75     1062.36     25.36 o 
   1  -6   8       72.62       64.46      8.99 o 
   2  -6   8       72.99       82.03      9.91 o 
   3  -6   8        1.53        5.80      7.22 o 
   4  -6   8       87.23       78.56      9.80 o 
   5  -6   8     1053.75     1046.86     42.54 o 
   6  -6   8      368.17      423.79     22.70 o 
   7  -6   8        3.40        3.35      8.38 o 
   8  -6   8       39.45       19.90     15.36 o 
   9  -6   8       76.29       47.67     28.91 o 
  -8  -5   8      144.64      327.43     52.83 o 
  -7  -5   8       32.03       31.08     19.95 o 
  -6  -5   8        3.49       39.65     26.03 o 
  -5  -5   8     1155.18     1292.98     64.87 o 
  -4  -5   8     1006.44     1165.85     52.95 o 
  -3  -5   8       26.24       22.55      5.21 o 
  -2  -5   8     1886.89     1918.55     42.78 o 
  -1  -5   8      332.81      355.78     12.29 o 
   0  -5   8     4868.67     4893.45     68.23 o 
   1  -5   8     3964.93     3729.18     57.90 o 
   2  -5   8     1484.30     1561.34     34.69 o 
   3  -5   8      197.91      173.87     17.98 o 
   4  -5   8      967.08     1141.42     27.51 o 
   5  -5   8        7.03       12.20     11.30 o 
   6  -5   8      763.70      772.35     27.77 o 
   7  -5   8       45.84       37.13     20.90 o 
   8  -5   8        5.74       -2.23      9.22 o 
   9  -5   8       82.98       35.78     38.23 o 
 -10  -4   8       40.07       81.75     32.18 o 
  -9  -4   8        5.84       39.77     29.62 o 
  -8  -4   8       48.88       57.77     22.75 o 
  -7  -4   8       33.36       56.57     28.34 o 
  -6  -4   8        4.83       19.70     34.91 o 
  -5  -4   8      333.18      414.79     35.97 o 
  -4  -4   8     3878.85     3996.20     48.22 o 
  -3  -4   8       38.93       20.44      6.36 o 
  -2  -4   8     2203.49     2220.13     33.76 o 
  -1  -4   8      684.02      557.22     20.24 o 
   0  -4   8     1864.76     1691.49     41.31 o 
   1  -4   8     1487.24     1452.49     59.15 o 
   2  -4   8       69.01       75.81     10.84 o 
   3  -4   8      455.76      476.04     20.51 o 
   4  -4   8       92.34      117.40     13.13 o 
   5  -4   8      260.29      344.94     19.69 o 
   6  -4   8      291.51      309.31     22.27 o 
   7  -4   8      103.30       47.88     42.81 o 
   8  -4   8        6.18        1.59     10.42 o 
   9  -4   8       29.25       22.36     23.27 o 
  -8  -3   8       35.81       42.21     27.01 o 
  -7  -3   8      433.14      539.31     46.10 o 
  -6  -3   8      412.57      366.42     36.47 o 
  -5  -3   8       91.53       76.59      7.91 o 
  -4  -3   8        1.64        1.05      8.30 o 
  -3  -3   8      495.57      273.61     20.58 o 
  -2  -3   8     2564.45     2096.16     42.88 o 
  -1  -3   8        6.45       -1.05      7.60 o 
   0  -3   8       70.92      105.70     11.70 o 
   1  -3   8      593.32      595.19     21.41 o 
   2  -3   8     4700.71     4953.60     78.26 o 
   3  -3   8       10.57        7.23      8.39 o 
   4  -3   8      195.77      183.10     16.46 o 
   5  -3   8        6.26        5.80     11.83 o 
   6  -3   8       41.08       16.64     26.89 o 
   7  -3   8       57.94       37.73     36.88 o 
   8  -3   8        0.74        0.81     11.48 o 
   9  -3   8        1.43        6.64     22.31 o 
 -11  -2   8       40.23       66.23     46.29 o 
 -10  -2   8       31.38       46.10     23.64 o 
  -9  -2   8      137.32      159.29     26.90 o 
  -8  -2   8       78.95       72.44     10.77 o 
  -7  -2   8       88.50       54.17     10.88 o 
  -6  -2   8      825.60      796.27     22.34 o 
  -5  -2   8      924.37      987.71     33.00 o 
  -4  -2   8       31.63       36.48     11.35 o 
  -3  -2   8     3752.02     3985.45     73.55 o 
  -2  -2   8     1745.21     1237.17     29.96 o 
  -1  -2   8     2325.61     2274.87     45.41 o 
   0  -2   8       23.31       48.40     10.80 o 
   1  -2   8      115.05       84.27     12.99 o 
   2  -2   8      134.23      147.58     15.93 o 
   3  -2   8      454.58      397.88     23.13 o 
   4  -2   8      340.26      438.63     23.42 o 
   5  -2   8      521.03      539.15     30.87 o 
   6  -2   8        3.33       -2.86     11.56 o 
   7  -2   8       12.32        2.06     12.03 o 
   8  -2   8        5.42        1.62     13.13 o 
   9  -2   8        0.49       -6.46     17.64 o 
 -11  -1   8       81.74      127.39     37.96 o 
 -10  -1   8       17.14       13.43      9.57 o 
  -9  -1   8      196.18      268.87     24.34 o 
  -8  -1   8       33.50       31.76      9.46 o 
  -7  -1   8      365.85      379.81     15.49 o 
  -6  -1   8      168.09      161.70      9.80 o 
  -5  -1   8       22.77       32.75     14.50 o 
  -4  -1   8     1238.70     1084.12     30.68 o 
  -3  -1   8      488.53      589.58     21.77 o 
  -2  -1   8      476.86      461.68     23.09 o 
  -1  -1   8     3238.14     3265.69     62.03 o 
   0  -1   8     6423.72     6244.96    113.56 o 
   1  -1   8        0.29        0.37     12.47 o 
   2  -1   8       60.60       58.04     14.41 o 
   3  -1   8        8.67       -4.17     11.08 o 
   4  -1   8      142.43      148.39     31.23 o 
   5  -1   8      526.35      517.09     38.38 o 
   6  -1   8      174.43      182.04     23.85 o 
   7  -1   8        0.51        0.80     13.75 o 
   8  -1   8       20.30       32.61     38.62 o 
   9  -1   8       27.85       23.85     19.97 o 
 -11   0   8        8.50       16.25     12.08 o 
 -10   0   8      106.38      137.04     17.85 o 
  -9   0   8        9.99        5.98     14.35 o 
  -8   0   8        9.25       11.84      8.90 o 
  -7   0   8       18.68       25.86      9.37 o 
  -6   0   8       24.39       29.60     14.64 o 
  -5   0   8     2663.84     2751.45     76.82 o 
  -4   0   8       23.49       13.82     11.33 o 
  -3   0   8        1.41       22.43     11.67 o 
  -2   0   8      701.05      666.44     27.64 o 
  -1   0   8      263.11      233.68     17.41 o 
   0   0   8      265.19      242.92     18.75 o 
   1   0   8      129.89      141.20     27.29 o 
   2   0   8     1146.30     1104.24     38.79 o 
   3   0   8      229.85      309.70     25.28 o 
   4   0   8       70.66       67.31     24.03 o 
   5   0   8        8.47        6.28     15.27 o 
   6   0   8      193.16      186.90     29.25 o 
   7   0   8       50.75       54.77     22.24 o 
   8   0   8        0.38       24.14     21.19 o 
 -11   1   8        0.18       -7.37     14.92 o 
 -10   1   8       72.04       77.05     18.97 o 
  -9   1   8       67.63       41.83     42.22 o 
  -8   1   8       50.80       35.78     37.41 o 
  -7   1   8       15.85       11.17      7.82 o 
  -6   1   8      100.39      100.53     15.02 o 
  -5   1   8      144.21      144.65     15.15 o 
  -4   1   8     2185.59     2323.56     49.99 o 
  -3   1   8     1203.42     1260.31     33.41 o 
  -2   1   8      497.30      403.29     32.86 o 
  -1   1   8       20.17       22.84     11.56 o 
   0   1   8      715.31      728.96     29.41 o 
   1   1   8     1181.91     1084.39     44.79 o 
   2   1   8      270.69      256.53     23.83 o 
   3   1   8      347.79      379.65     29.66 o 
   4   1   8       14.77       28.33     17.94 o 
   5   1   8       30.70       30.25     20.08 o 
   6   1   8       17.33       44.78     21.08 o 
   7   1   8       97.03       64.76     29.74 o 
   8   1   8        3.10       -1.34     24.63 o 
 -11   2   8        0.49       12.75     13.49 o 
 -10   2   8       39.43       59.57     19.00 o 
  -9   2   8      211.75      229.47     35.86 o 
  -8   2   8        2.01       -5.30     10.73 o 
  -7   2   8      656.62      792.91     23.97 o 
  -6   2   8      663.42      812.65     28.68 o 
  -5   2   8      547.98      525.67     35.11 o 
  -4   2   8      257.55      287.26     18.48 o 
  -3   2   8     2211.57     2594.55     56.87 o 
  -2   2   8      440.67      404.41     27.18 o 
  -1   2   8      108.47      105.94     19.89 o 
   0   2   8      204.89      222.28     21.50 o 
   1   2   8      666.17      665.43     37.72 o 
   2   2   8     1344.83     1449.41     74.34 o 
   3   2   8      152.77      168.07     25.06 o 
   4   2   8       43.76       86.36     23.58 o 
   5   2   8       67.62       55.95     24.30 o 
   6   2   8       23.47        8.63     26.86 o 
   7   2   8       48.43       36.18     28.94 o 
 -11   3   8       18.81       25.05     14.71 o 
 -10   3   8       45.89       20.32     20.07 o 
  -9   3   8      352.56      399.71     30.77 o 
  -8   3   8      186.99      230.30     16.26 o 
  -7   3   8       25.84       30.46     14.55 o 
  -6   3   8      616.40      717.16     32.12 o 
  -5   3   8       91.72       94.05     14.58 o 
  -4   3   8      455.12      572.11     29.55 o 
  -3   3   8     1011.71     1211.91     43.54 o 
  -2   3   8     1217.46     1236.22     46.04 o 
  -1   3   8      955.60     1094.54     38.65 o 
   0   3   8      909.76      951.18     38.57 o 
   1   3   8      163.04      117.98     21.31 o 
   2   3   8        1.13       15.45     16.52 o 
   3   3   8     1065.39      882.71    110.61 o 
   4   3   8       26.61       24.74     20.41 o 
   5   3   8      451.97      551.06     98.39 o 
   6   3   8       24.16       12.07     30.31 o 
   7   3   8        2.07      -14.84     22.51 o 
 -11   4   8       71.55       86.06     58.34 o 
 -10   4   8        1.64        7.33     12.26 o 
  -9   4   8      222.97      331.02     24.39 o 
  -8   4   8      206.89      240.55     22.42 o 
  -7   4   8      139.48      180.64     17.30 o 
  -6   4   8      218.79      266.19     22.65 o 
  -5   4   8      335.29      381.26     25.95 o 
  -4   4   8       63.25       86.11     19.23 o 
  -3   4   8       93.62      110.92     17.41 o 
  -2   4   8      120.30      159.53     20.12 o 
  -1   4   8       15.03       -1.33     11.00 o 
   0   4   8     1080.17     1005.76     55.20 o 
   1   4   8       99.50       56.50     24.67 o 
   2   4   8      126.07      122.43     31.10 o 
   3   4   8      437.39      412.49    101.88 o 
   4   4   8      332.19      365.14     88.28 o 
   5   4   8      130.62       79.88     86.23 o 
   6   4   8       45.27      119.37    103.34 o 
 -11   5   8       46.76       43.40     36.13 o 
 -10   5   8       63.09       31.40     34.98 o 
  -9   5   8       38.30       20.86     18.19 o 
  -8   5   8      114.21      127.18     40.16 o 
  -7   5   8      118.61      147.20     16.74 o 
  -6   5   8        0.31       -2.45      8.98 o 
  -5   5   8      373.59      494.26     25.71 o 
  -4   5   8       17.13        5.50     13.07 o 
  -3   5   8      222.82      235.04     22.18 o 
  -2   5   8      105.11      145.60     25.66 o 
  -1   5   8      194.85      223.73     28.31 o 
   0   5   8      232.02      231.21     26.91 o 
   1   5   8      501.20      527.75     74.11 o 
   2   5   8      164.97      194.20     30.01 o 
   3   5   8       43.26       42.51     23.87 o 
   4   5   8       55.41       40.02     25.76 o 
   5   5   8        0.79        9.37     22.52 o 
 -10   6   8       70.26       68.01     49.40 o 
  -9   6   8       76.23       47.52     17.25 o 
  -8   6   8       19.95       11.85      9.63 o 
  -7   6   8      194.15      274.15     20.02 o 
  -6   6   8      309.04      447.77     24.38 o 
  -5   6   8       26.09       41.27     14.36 o 
  -4   6   8       53.72       60.21     16.43 o 
  -3   6   8      176.31      183.97     22.05 o 
  -2   6   8      348.32      359.00     28.88 o 
  -1   6   8        6.27       10.13     15.48 o 
   0   6   8       24.37       21.90     17.96 o 
   1   6   8      530.99      565.56     41.39 o 
   2   6   8       89.76      130.86     29.65 o 
   3   6   8       13.25       30.49     30.23 o 
   4   6   8        3.03       23.54     45.79 o 
   5   6   8        9.03      -31.27     31.27 o 
 -10   7   8        9.96       36.02     15.58 o 
  -9   7   8       26.81       44.24     14.07 o 
  -8   7   8        2.12      -11.32     11.32 o 
  -7   7   8       41.64       28.91     12.13 o 
  -6   7   8       70.19       92.26     20.65 o 
  -5   7   8        2.62       17.64     16.06 o 
  -4   7   8      195.46      233.84     23.20 o 
  -3   7   8       74.92      127.78     21.23 o 
  -2   7   8       58.17       71.03     20.32 o 
  -1   7   8       41.58       38.46     19.80 o 
   0   7   8        7.10       17.92     18.37 o 
   1   7   8       10.37       15.71     22.98 o 
   2   7   8      134.97      141.99     61.95 o 
   3   7   8       16.08      -42.39     42.39 o 
   4   7   8       15.64       56.90     46.83 o 
  -9   8   8       63.88       92.24     20.29 o 
  -8   8   8        8.21       31.52     11.66 o 
  -7   8   8        4.59       14.51     15.14 o 
  -6   8   8        0.41       13.48     11.00 o 
  -5   8   8       50.78       42.83     16.01 o 
  -4   8   8       64.86       52.67     19.90 o 
  -3   8   8       49.14       14.81     30.05 o 
  -2   8   8       21.81       18.40     15.00 o 
  -1   8   8      100.06      150.72     27.22 o 
   0   8   8      150.44      123.30     36.27 o 
   1   8   8        1.63       -5.03     18.88 o 
   2   8   8       38.27       45.13     27.68 o 
   3   8   8       15.67       81.43     77.11 o 
  -8   9   8        3.28       10.54     11.60 o 
  -7   9   8        1.26       10.12     14.05 o 
  -6   9   8       21.19       11.87     13.02 o 
  -5   9   8       32.60       38.45     14.65 o 
  -4   9   8       17.04       11.74     14.40 o 
  -3   9   8       80.28       64.17     18.69 o 
  -2   9   8      103.16      140.06     23.81 o 
  -1   9   8        1.15      -10.55     33.02 o 
   0   9   8       63.39      112.45     27.85 o 
   1   9   8        8.95       22.36     25.48 o 
  -7  10   8        2.83        1.09      9.06 o 
  -6  10   8        2.38       11.19     18.30 o 
  -5  10   8       72.68       57.03     50.67 o 
  -4  10   8       27.52        0.92     10.36 o 
  -3  10   8        9.02        1.83     12.45 o 
  -2  10   8       73.88       85.32     24.13 o 
  -1  10   8       33.39       86.87     32.05 o 
   0  10   8        5.40       16.67     21.48 o 
  -1 -15   9       26.85       66.41     39.90 o 
   0 -15   9       52.49       25.05     16.06 o 
   1 -15   9       60.80       61.96     22.58 o 
   2 -15   9       61.61       52.84     12.27 o 
   3 -15   9        5.43       35.77     35.26 o 
   4 -15   9        0.00       49.50     57.41 o 
   5 -15   9       36.61      121.16     46.10 o 
  -3 -14   9       50.99        3.41     29.93 o 
  -2 -14   9       13.47        9.16     12.71 o 
  -1 -14   9       14.32        0.49     14.23 o 
   0 -14   9        4.18       12.30     14.60 o 
   1 -14   9       69.73       73.47     13.60 o 
   2 -14   9      244.95      274.25     20.21 o 
   3 -14   9        0.69        2.91      7.59 o 
   4 -14   9       26.17       28.53      7.88 o 
   5 -14   9       61.15      116.18     43.43 o 
   6 -14   9        3.18       54.00     71.64 o 
   7 -14   9       10.79       15.81     40.38 o 
  -4 -13   9       15.67       38.92     33.45 o 
  -3 -13   9      160.46      179.65     20.69 o 
  -2 -13   9        7.20        8.26     11.44 o 
  -1 -13   9       82.15       64.44     30.70 o 
   0 -13   9      191.69      265.01     19.12 o 
   1 -13   9      460.70      704.04     25.30 o 
   2 -13   9       31.70       37.19      9.87 o 
   3 -13   9        0.10        2.55      8.06 o 
   4 -13   9        2.37       -2.95      5.22 o 
   5 -13   9       44.19       33.66      9.76 o 
   6 -13   9       71.19       88.33     46.60 o 
   7 -13   9        2.44       19.33     40.44 o 
  -5 -12   9       42.59       61.47     30.45 o 
  -4 -12   9      121.29      114.44     10.33 o 
  -3 -12   9       23.08       30.17     16.56 o 
  -2 -12   9       79.24       48.19     51.77 o 
  -1 -12   9       25.60       32.75     13.85 o 
   0 -12   9       16.90       13.15     17.95 o 
   1 -12   9       65.85       64.25     18.88 o 
   2 -12   9       10.33       10.36      9.23 o 
   3 -12   9      306.53      459.53     15.98 o 
   4 -12   9      161.05      181.44     10.56 o 
   5 -12   9        1.30       -3.87      5.44 o 
   6 -12   9       65.09      114.37     51.71 o 
   7 -12   9        1.33       -2.31     23.64 o 
   8 -12   9        1.18      -12.68     73.10 o 
  -6 -11   9        5.92       21.77     33.93 o 
  -5 -11   9      154.86       59.89     37.37 o 
  -4 -11   9       80.79       16.64     36.81 o 
  -3 -11   9        1.84       12.74      8.10 o 
  -2 -11   9      270.20      356.90     26.74 o 
  -1 -11   9     1384.97     1718.16     43.64 o 
   0 -11   9      673.92      597.89     32.22 o 
   1 -11   9       48.64       52.88     13.01 o 
   2 -11   9       92.66      108.99     13.60 o 
   3 -11   9        0.94        6.94      8.55 o 
   4 -11   9      138.63      221.65     29.35 o 
   5 -11   9      100.77      108.11     14.88 o 
   6 -11   9       98.03      106.32     15.22 o 
   7 -11   9       43.43       18.30     11.71 o 
   8 -11   9        0.59       45.56     50.84 o 
  -7 -10   9       49.50       43.43     40.75 o 
  -6 -10   9      202.72      340.47     43.96 o 
  -5 -10   9        2.30       -8.27     25.66 o 
  -4 -10   9       99.60       88.35     36.14 o 
  -3 -10   9        0.14       -9.14      9.69 o 
  -2 -10   9        2.79       24.80     13.42 o 
  -1 -10   9      648.01      775.59     39.02 o 
   0 -10   9       43.18       49.00     12.57 o 
   1 -10   9      615.56      832.13     23.40 o 
   2 -10   9       26.26       23.09      8.60 o 
   3 -10   9      175.16      205.90     10.76 o 
   4 -10   9       15.61       11.90      6.66 o 
   5 -10   9       94.17      108.72      9.17 o 
   6 -10   9        1.14        4.23     11.23 o 
   7 -10   9       46.34       56.50     27.54 o 
   8 -10   9        0.68       -1.33     19.12 o 
   9 -10   9        0.17       17.39     35.39 o 
  -8  -9   9        0.65      -22.87     37.46 o 
  -7  -9   9       18.26       37.74     41.23 o 
  -6  -9   9      129.60      164.79     46.25 o 
  -4  -9   9      643.79      659.93     41.57 o 
  -3  -9   9      901.98     1057.71     90.88 o 
  -2  -9   9      435.94      395.72     26.59 o 
  -1  -9   9       95.78      137.25     14.39 o 
   0  -9   9     1107.27     1303.43     47.86 o 
   1  -9   9        5.45        2.58      8.19 o 
   2  -9   9      269.19      332.03     12.67 o 
   3  -9   9       92.60      129.23      9.48 o 
   4  -9   9      320.81      346.30     12.68 o 
   5  -9   9      354.33      404.75     23.36 o 
   6  -9   9       58.05       68.11     11.98 o 
   7  -9   9        4.22       48.58     49.69 o 
   8  -9   9        6.13        6.88     17.05 o 
   9  -9   9        0.10        0.91      6.39 o 
  -8  -8   9       19.67       70.06     51.69 o 
  -5  -8   9      192.52      182.15     28.36 o 
  -4  -8   9      124.37      156.77     33.84 o 
  -3  -8   9      178.09      291.27     34.22 o 
  -2  -8   9      186.37      251.97     29.11 o 
  -1  -8   9     1064.14     1155.43     32.00 o 
   0  -8   9     1218.61     1178.64     22.10 o 
   1  -8   9     2494.71     2485.48     59.57 o 
   2  -8   9      320.10      393.38     13.80 o 
   3  -8   9      205.42      213.55     11.53 o 
   4  -8   9        3.67        3.43      5.48 o 
   5  -8   9       48.05       69.37     10.78 o 
   6  -8   9      148.03      181.53     15.70 o 
   7  -8   9       21.82       17.74     13.56 o 
   8  -8   9       34.73       41.17     19.66 o 
   9  -8   9       39.73        9.68     15.90 o 
  -7  -7   9        3.59       -7.42     27.49 o 
  -6  -7   9        2.83       33.08     29.19 o 
  -5  -7   9      180.90      203.83     38.23 o 
  -4  -7   9     1063.70     1073.93     60.02 o 
  -3  -7   9       18.01       13.38     29.68 o 
  -2  -7   9      811.22      728.97     38.36 o 
  -1  -7   9       92.20      104.28      9.81 o 
   0  -7   9      133.36      140.81     13.84 o 
   1  -7   9       24.54       24.83      7.67 o 
   2  -7   9       82.73       87.10     10.54 o 
   3  -7   9      821.83      894.13     27.45 o 
   4  -7   9       46.21       55.95     12.19 o 
   5  -7   9        0.03        7.74      7.76 o 
   6  -7   9      203.56      243.10     19.64 o 
   7  -7   9      234.97      248.42     21.43 o 
   8  -7   9        0.14       -1.38      8.52 o 
   9  -7   9       94.45       70.88     29.70 o 
  -9  -6   9       67.09      119.59     49.27 o 
  -8  -6   9        4.00       13.99     30.41 o 
  -7  -6   9      160.01      156.62     29.69 o 
  -6  -6   9       41.41       36.37     28.22 o 
  -5  -6   9      282.08      297.44     40.58 o 
  -4  -6   9        1.35       -0.85     14.72 o 
  -3  -6   9      145.69      130.24     39.61 o 
  -2  -6   9     2370.16     2303.01     39.15 o 
  -1  -6   9     1250.22     1175.80     23.73 o 
   0  -6   9      222.69      232.18     12.19 o 
   1  -6   9      129.26      148.85     14.62 o 
   2  -6   9     1801.92     1849.22     34.94 o 
   3  -6   9      536.65      550.15     21.73 o 
   4  -6   9      304.76      345.26     17.27 o 
   5  -6   9       87.28       89.61     16.04 o 
   6  -6   9      108.72      102.04     16.81 o 
   7  -6   9      140.75      103.51     42.05 o 
   8  -6   9       41.56       27.07     27.51 o 
   9  -6   9       24.61       21.34     12.92 o 
  -9  -5   9       71.64      121.47     33.66 o 
  -8  -5   9        1.30       23.59     31.38 o 
  -7  -5   9      234.92      254.42     44.21 o 
  -6  -5   9      884.25      986.31     64.34 o 
  -5  -5   9      396.67      462.46     66.22 o 
  -4  -5   9     1011.41     1003.99     52.57 o 
  -3  -5   9      465.59      552.75     17.47 o 
  -2  -5   9      478.00      493.21     14.54 o 
  -1  -5   9      317.57      276.87     12.62 o 
   0  -5   9      570.23      615.36     17.71 o 
   1  -5   9     1626.05     1668.21     32.08 o 
   2  -5   9      472.76      463.60     18.93 o 
   3  -5   9     1102.74     1176.26     28.94 o 
   4  -5   9      146.62      121.70     16.31 o 
   5  -5   9      929.73     1043.82     39.20 o 
   6  -5   9        1.24        4.87     10.53 o 
   7  -5   9       26.55       17.46     13.71 o 
   8  -5   9       18.83       21.91     13.72 o 
   9  -5   9        2.45        4.32     15.30 o 
 -10  -4   9        8.22       39.75     27.17 o 
  -9  -4   9      111.01      177.75     33.06 o 
  -8  -4   9        7.29       15.45     26.27 o 
  -7  -4   9       91.41       96.62     32.37 o 
  -6  -4   9       33.27       26.88     22.75 o 
  -5  -4   9      224.80      191.74     31.31 o 
  -4  -4   9     2797.96     3019.73     45.96 o 
  -3  -4   9      475.33      464.01     14.08 o 
  -2  -4   9     1573.19     1458.48     32.35 o 
  -1  -4   9      477.63      503.68     16.27 o 
   0  -4   9    11156.22    11555.17    172.48 o 
   1  -4   9      185.50      206.47     14.72 o 
   2  -4   9      315.50      296.61     16.49 o 
   3  -4   9      158.56      207.06     25.63 o 
   4  -4   9      303.26      295.20     25.82 o 
   5  -4   9      508.44      628.64     33.94 o 
   6  -4   9      166.92      225.38     21.34 o 
   7  -4   9       17.83        7.84     14.28 o 
   8  -4   9        3.91       -4.67     11.94 o 
   9  -4   9       18.08       27.92     31.58 o 
 -10  -3   9       25.07       42.94     33.33 o 
  -9  -3   9       45.08       66.37     24.59 o 
  -8  -3   9        8.61       30.41     42.57 o 
  -7  -3   9       10.03      -15.33     22.14 o 
  -6  -3   9       14.73       12.63      2.91 o 
  -5  -3   9     1330.82     1322.85     42.46 o 
  -4  -3   9       53.69       67.30     14.45 o 
  -3  -3   9      116.58      129.01     15.54 o 
  -2  -3   9      328.28      362.71     19.23 o 
  -1  -3   9      238.11      272.81     19.90 o 
   0  -3   9     1683.42     1793.93     41.77 o 
   1  -3   9     1715.67     1638.11     41.15 o 
   2  -3   9     1391.33     1345.71     36.76 o 
   3  -3   9      105.32      118.51     15.13 o 
   4  -3   9       87.89      109.89     16.25 o 
   5  -3   9        9.97       20.73     15.54 o 
   6  -3   9      267.88      324.10     25.60 o 
   7  -3   9       11.46       11.23     17.27 o 
   8  -3   9        3.23       18.24     29.27 o 
   9  -3   9       11.35       12.75     16.24 o 
 -11  -2   9        0.16       28.22     24.54 o 
 -10  -2   9       74.98       98.05     27.39 o 
  -9  -2   9       17.99        9.12     23.23 o 
  -8  -2   9       87.20      118.21     14.89 o 
  -7  -2   9       15.82       17.24      5.84 o 
  -6  -2   9       10.35       14.40      8.21 o 
  -5  -2   9      369.06      275.03     21.73 o 
  -4  -2   9     1081.63     1076.17     34.26 o 
  -3  -2   9     1187.28     1269.69     49.26 o 
  -2  -2   9     3077.85     2849.16     57.65 o 
  -1  -2   9      206.42      196.63     16.37 o 
   0  -2   9      298.29      361.06     20.61 o 
   1  -2   9     1168.45     1197.21     42.34 o 
   2  -2   9       44.43       33.02     16.23 o 
   3  -2   9     1260.58     1535.13     46.95 o 
   4  -2   9       42.46      101.61     20.23 o 
   5  -2   9       41.07       11.83     13.39 o 
   6  -2   9       96.54       64.61     28.80 o 
   7  -2   9       48.31       16.33     18.70 o 
   8  -2   9        3.88       -2.15     14.02 o 
 -11  -1   9        0.83        9.51     23.51 o 
 -10  -1   9       38.62       50.29     15.42 o 
  -9  -1   9      165.20      176.59     15.71 o 
  -8  -1   9      131.05      126.73     12.39 o 
  -7  -1   9      236.19      295.70     15.30 o 
  -6  -1   9       83.14       98.30     17.16 o 
  -5  -1   9       14.55       11.95     11.22 o 
  -4  -1   9      321.14      315.50     23.78 o 
  -3  -1   9      369.43      475.95     22.03 o 
  -2  -1   9     1204.93     1132.94     37.52 o 
  -1  -1   9      117.98      198.84     17.78 o 
   0  -1   9     1631.24     1782.89     71.59 o 
   1  -1   9        0.85        9.61     12.22 o 
   2  -1   9     2007.12     2128.79     57.19 o 
   3  -1   9        0.30      -17.74     23.84 o 
   4  -1   9      376.67      387.50     29.54 o 
   5  -1   9        0.88       -7.52     14.01 o 
   6  -1   9        1.45       -4.50     15.14 o 
   7  -1   9       95.65       44.53     44.40 o 
   8  -1   9       14.05       50.60     27.40 o 
 -11   0   9        2.72        4.89     10.17 o 
 -10   0   9        0.73        8.69     12.33 o 
  -9   0   9       56.08       48.74     13.06 o 
  -8   0   9       24.48       17.46      9.69 o 
  -7   0   9      265.31      286.57     15.27 o 
  -6   0   9       55.80       81.44     26.14 o 
  -5   0   9      587.58      597.65     31.84 o 
  -4   0   9      631.66      586.82     25.23 o 
  -3   0   9      851.90      748.56     46.24 o 
  -2   0   9     1504.15     1438.75     39.35 o 
  -1   0   9      694.53      683.96     29.24 o 
   0   0   9       89.31      118.71     17.98 o 
   1   0   9      274.79      235.69     23.21 o 
   2   0   9       14.59       26.88     15.65 o 
   3   0   9      140.29      203.58     29.86 o 
   4   0   9      156.93      155.05     25.51 o 
   5   0   9      133.69      157.52     27.62 o 
   6   0   9        0.69        3.84     16.55 o 
   7   0   9        0.06       -8.80     21.91 o 
   8   0   9       39.70       97.05     32.69 o 
 -11   1   9        5.20        8.14     11.04 o 
 -10   1   9       21.99       14.03     12.62 o 
  -9   1   9       46.43       31.36     36.01 o 
  -8   1   9       31.66       24.59     29.99 o 
  -7   1   9       31.66       31.10     17.64 o 
  -6   1   9      239.49      261.91     25.65 o 
  -5   1   9      181.54      177.46     17.82 o 
  -4   1   9      336.16      365.72     21.68 o 
  -3   1   9       55.70       71.11     17.83 o 
  -2   1   9        5.84       -7.38     17.70 o 
  -1   1   9       78.34      126.19     18.35 o 
   0   1   9     4087.37     4602.29    112.38 o 
   1   1   9      423.19      410.83     37.58 o 
   2   1   9        0.07        8.93     14.74 o 
   3   1   9        0.40       16.08     16.43 o 
   4   1   9      309.82      328.31     39.16 o 
   5   1   9      316.84      356.39     73.96 o 
   6   1   9       20.73       24.79     25.80 o 
   7   1   9        2.49       42.78     25.64 o 
 -11   2   9       10.21       29.10     16.06 o 
 -10   2   9        3.17        8.68     14.54 o 
  -9   2   9       50.06       18.89     20.86 o 
  -8   2   9       27.04       21.87     12.88 o 
  -7   2   9       59.88       40.72     17.43 o 
  -6   2   9       69.48       76.42     15.57 o 
  -5   2   9     2788.30     3157.68     70.48 o 
  -4   2   9      297.42      308.72     26.27 o 
  -3   2   9      483.44      583.57     27.92 o 
  -2   2   9       46.43       18.88     13.41 o 
  -1   2   9      472.17      597.70     31.43 o 
   0   2   9      787.38      769.11     51.74 o 
   1   2   9      453.58      391.39     43.98 o 
   2   2   9      703.59      718.36     41.36 o 
   3   2   9       15.73       37.41     20.89 o 
   4   2   9      314.13      355.13     36.23 o 
   5   2   9        3.08        3.94     23.82 o 
   6   2   9      141.79      124.85    117.45 o 
   7   2   9        3.72      -25.50     25.50 o 
 -11   3   9        1.52        1.22     14.27 o 
 -10   3   9       58.80       37.07     36.68 o 
  -9   3   9        9.93        7.88     12.16 o 
  -8   3   9       81.89      103.60     35.44 o 
  -7   3   9       87.40      123.87     17.60 o 
  -6   3   9       17.36       53.26     14.36 o 
  -5   3   9      108.36      151.77     18.33 o 
  -4   3   9      400.44      426.14     25.61 o 
  -3   3   9      671.96      791.47     41.08 o 
  -2   3   9     1390.95     1593.05     57.22 o 
  -1   3   9      192.33      203.39     29.76 o 
   0   3   9      581.31      604.92     35.63 o 
   1   3   9     1582.01     1798.64     90.80 o 
   2   3   9      314.69      329.21     37.62 o 
   3   3   9      140.30      172.76     58.12 o 
   4   3   9       37.79       44.37     27.31 o 
   5   3   9       78.05       10.15     23.90 o 
   6   3   9       44.71       50.60     79.74 o 
 -11   4   9        6.85      -26.21     26.21 o 
 -10   4   9       54.01       33.40     31.69 o 
  -9   4   9       53.90       13.41     21.37 o 
  -8   4   9        2.41       12.86     10.41 o 
  -7   4   9      316.13      377.31     24.55 o 
  -6   4   9        2.15       -6.46     10.84 o 
  -5   4   9      137.80      160.26     19.11 o 
  -4   4   9      241.06      355.61     31.32 o 
  -3   4   9     1336.58     1566.79     58.35 o 
  -2   4   9       70.14       83.14     19.71 o 
  -1   4   9      141.29      147.58     23.46 o 
   0   4   9        8.06       25.00     18.50 o 
   1   4   9        0.52       -0.55     13.59 o 
   2   4   9     1147.98     1133.71     68.29 o 
   3   4   9        1.94      -14.15     20.16 o 
   4   4   9       53.08       26.33     31.87 o 
   5   4   9       46.39       39.61     43.98 o 
 -10   5   9        8.64       25.14     18.64 o 
  -9   5   9       80.84       59.96     22.60 o 
  -8   5   9        2.17        2.11      8.79 o 
  -7   5   9       26.57       24.66     15.76 o 
  -6   5   9      158.82      203.13     33.54 o 
  -5   5   9       62.56       78.78     17.58 o 
  -4   5   9        4.51       16.89     13.88 o 
  -3   5   9      500.54      427.89     30.36 o 
  -2   5   9       13.86       -0.18     11.12 o 
  -1   5   9     1381.20     1558.24     57.66 o 
   0   5   9       24.80       37.67     20.29 o 
   1   5   9        0.15        0.57     14.53 o 
   2   5   9       85.41       50.55     24.61 o 
   3   5   9       96.50       94.39     31.88 o 
   4   5   9        6.15       35.14     34.93 o 
   5   5   9       15.59       -3.68     24.23 o 
 -10   6   9        7.26        9.17     14.06 o 
  -9   6   9      103.43      100.82     42.46 o 
  -8   6   9       53.00       55.50     14.71 o 
  -7   6   9       36.37       44.86     15.24 o 
  -6   6   9      231.52      282.29     24.02 o 
  -5   6   9      302.21      369.74     27.22 o 
  -4   6   9      145.23      123.02     21.25 o 
  -3   6   9        3.05       -2.69     14.17 o 
  -2   6   9      210.25      218.25     27.37 o 
  -1   6   9       28.27       50.79     26.57 o 
   0   6   9      337.52      440.61     37.82 o 
   1   6   9        2.23       -1.58     15.89 o 
   2   6   9       20.47       15.33     25.99 o 
   3   6   9       38.33       34.35     26.90 o 
   4   6   9        2.65       66.18     32.50 o 
  -9   7   9        8.06       34.31     12.44 o 
  -8   7   9        7.28       18.07     12.47 o 
  -7   7   9        0.23        2.61     11.45 o 
  -6   7   9       20.21       15.98     14.11 o 
  -5   7   9      359.65      401.01     35.48 o 
  -4   7   9       20.12       34.95     17.66 o 
  -3   7   9      343.14      428.93     33.05 o 
  -2   7   9      282.11      380.37     33.74 o 
  -1   7   9      213.22      201.80     30.42 o 
   0   7   9       64.31       20.97     26.65 o 
   1   7   9       26.57       52.01     30.02 o 
   2   7   9       34.61       67.35     29.59 o 
   3   7   9        8.43       -7.53     23.59 o 
  -9   8   9       25.29       21.64     12.69 o 
  -8   8   9       52.15       84.15     16.86 o 
  -7   8   9       16.31       -5.90     11.11 o 
  -6   8   9        0.49       -1.84      9.71 o 
  -5   8   9       49.10       43.11     17.69 o 
  -4   8   9       30.51       37.18     16.73 o 
  -3   8   9        8.42        9.40     26.03 o 
  -2   8   9       70.67       55.08     20.02 o 
  -1   8   9       18.16       20.35     19.09 o 
   0   8   9        1.62       12.30     25.36 o 
   1   8   9       54.89       90.29     29.92 o 
   2   8   9       17.03       25.87     34.31 o 
  -8   9   9       34.32       38.62     18.65 o 
  -7   9   9       22.49       11.38     19.64 o 
  -6   9   9       12.42        3.78     15.10 o 
  -5   9   9       34.29       50.70     17.30 o 
  -4   9   9       73.06       46.35     29.63 o 
  -3   9   9       31.59       11.80     16.07 o 
  -2   9   9       17.77      -12.00     26.82 o 
  -1   9   9       42.75       -0.33     21.53 o 
   0   9   9        0.05       47.64     33.77 o 
  -5  10   9       11.41        7.02     13.39 o 
  -4  10   9       42.63       39.05     30.34 o 
  -3  10   9       15.24       40.17     20.77 o 
  -1 -15  10       63.15        1.09     15.45 o 
   0 -15  10      100.51       92.03     35.53 o 
   1 -15  10      118.88      105.55     19.06 o 
   2 -15  10       11.65       19.40     11.67 o 
   3 -15  10       33.10       39.79     12.13 o 
   4 -15  10       43.50       85.28     40.14 o 
   5 -15  10        5.58       32.96     38.56 o 
  -3 -14  10        0.19       11.79     21.43 o 
  -2 -14  10       52.38       29.98     16.79 o 
  -1 -14  10       87.86       30.90     45.51 o 
   0 -14  10       31.22       12.27     12.64 o 
   1 -14  10        1.48        0.27      9.21 o 
   2 -14  10        1.28        2.73      9.62 o 
   3 -14  10      109.16       85.26     11.14 o 
   4 -14  10       36.82       36.10      7.52 o 
   5 -14  10       11.58       19.22     33.69 o 
   6 -14  10       43.71      121.77     53.65 o 
  -4 -13  10        0.51      -15.57     30.77 o 
  -3 -13  10       51.89       63.44     12.80 o 
  -2 -13  10      135.20      177.65     18.03 o 
  -1 -13  10      137.23      160.11     51.25 o 
   0 -13  10       10.05       12.15     10.54 o 
   1 -13  10       91.97      161.65     15.81 o 
   2 -13  10      342.65      415.78     23.27 o 
   3 -13  10        9.70       13.31      9.52 o 
   4 -13  10       44.52       54.97      9.50 o 
   5 -13  10        5.69       21.30      6.43 o 
   6 -13  10        8.91       49.04     27.89 o 
   7 -13  10       34.55       64.30     36.92 o 
  -4 -12  10      156.36      212.97     35.86 o 
  -3 -12  10      216.48      282.17     26.59 o 
  -2 -12  10      221.89      268.46     22.90 o 
  -1 -12  10        6.98       12.86     10.02 o 
   0 -12  10      212.15      276.22     18.44 o 
   1 -12  10       14.31       28.56     12.68 o 
   2 -12  10      109.78      147.23     22.51 o 
   3 -12  10        4.55       -7.69      8.54 o 
   4 -12  10      153.92      181.40     20.21 o 
   5 -12  10      149.73      178.88     16.80 o 
   6 -12  10       12.43       -9.55     27.22 o 
   7 -12  10        2.83      -11.21     24.52 o 
   8 -12  10        4.79       22.67     30.78 o 
  -5 -11  10       40.07        0.24     22.26 o 
  -4 -11  10       36.06       31.10     22.45 o 
  -3 -11  10      142.92      243.24     29.51 o 
  -2 -11  10        5.21        6.75     13.23 o 
  -1 -11  10      439.17      616.42     27.66 o 
   0 -11  10     2083.50     2428.55     67.42 o 
   1 -11  10      574.88      725.84     32.59 o 
   2 -11  10        2.97       19.17     10.68 o 
   3 -11  10      137.26      183.48     14.70 o 
   4 -11  10        5.11        4.27      5.49 o 
   5 -11  10       94.47       94.67      7.92 o 
   6 -11  10       37.62       41.27     11.10 o 
   7 -11  10       25.22       15.56      9.83 o 
   8 -11  10        1.52       11.92     33.69 o 
  -7 -10  10        1.61       61.78     51.45 o 
  -6 -10  10       45.48       37.10     37.96 o 
  -5 -10  10      269.90      421.18     58.22 o 
  -4 -10  10      332.55      449.83     45.70 o 
  -3 -10  10        0.54        4.14     18.61 o 
  -2 -10  10        5.36        3.72      8.54 o 
  -1 -10  10      467.87      672.27     27.61 o 
   0 -10  10      689.14      795.86     23.29 o 
   1 -10  10        1.81       10.79      9.39 o 
   2 -10  10       42.43       46.81      8.36 o 
   3 -10  10       37.62       45.47      9.79 o 
   4 -10  10      260.35      244.02     13.65 o 
   5 -10  10        3.45        9.80      6.65 o 
   6 -10  10       92.96       66.01     10.57 o 
   7 -10  10       52.08       51.96      9.09 o 
   8 -10  10        0.06       13.14     34.36 o 
  -8  -9  10        0.42      -34.86     34.86 o 
  -7  -9  10       42.87       14.84     33.94 o 
  -6  -9  10        4.95      -25.66     33.57 o 
  -5  -9  10       34.69       48.42     33.70 o 
  -4  -9  10       12.13       26.76     26.03 o 
  -3  -9  10      116.35      134.73     51.85 o 
  -2  -9  10      897.57      951.60     53.21 o 
  -1  -9  10      212.38      263.07     29.17 o 
   0  -9  10        2.05       -4.11      5.99 o 
   1  -9  10      105.75      120.11     10.49 o 
   2  -9  10       68.04       89.24      9.85 o 
   3  -9  10       20.01       17.80      9.07 o 
   4  -9  10       22.11       29.65      8.13 o 
   5  -9  10        6.51       13.22      9.23 o 
   6  -9  10      113.77       77.15     38.27 o 
   7  -9  10       38.67       24.06     29.73 o 
   8  -9  10       23.42       -3.20      8.72 o 
  -8  -8  10       10.12      -21.65     36.49 o 
  -7  -8  10       74.33        0.61     24.33 o 
  -5  -8  10        7.12       32.23     28.10 o 
  -4  -8  10      123.41      154.09     35.18 o 
  -3  -8  10        3.12       -6.81     18.49 o 
  -2  -8  10      175.63      210.27     16.40 o 
  -1  -8  10       93.65      115.03     13.01 o 
   0  -8  10      187.16      213.73     15.67 o 
   1  -8  10     1656.79     1707.89     36.63 o 
   2  -8  10      727.92      664.66     20.76 o 
   3  -8  10       34.67       46.09     14.91 o 
   4  -8  10        6.27       -0.39      5.65 o 
   5  -8  10      311.28      413.09     21.41 o 
   6  -8  10       58.93       76.54     12.28 o 
   7  -8  10       67.17       43.21     28.16 o 
   8  -8  10       28.30       29.25     12.00 o 
   9  -8  10        0.24        6.11     16.75 o 
  -7  -7  10        0.57       35.98     30.13 o 
  -6  -7  10        8.47       34.91     30.41 o 
  -5  -7  10       34.06       30.66     26.28 o 
  -4  -7  10      967.09     1120.88     63.40 o 
  -3  -7  10      501.48      506.68     30.45 o 
  -2  -7  10      125.21      153.01     10.14 o 
  -1  -7  10        8.66        8.26      7.19 o 
   0  -7  10     1273.21     1304.08     31.06 o 
   1  -7  10       68.09       62.22     10.08 o 
   2  -7  10      156.04      235.47     16.65 o 
   3  -7  10        1.78       -2.37      7.52 o 
   4  -7  10        0.78        8.32      9.98 o 
   5  -7  10      558.82      755.27     51.20 o 
   6  -7  10      178.33      248.27     18.84 o 
   7  -7  10       40.59       24.59     11.95 o 
   8  -7  10       56.11       59.44     19.46 o 
   9  -7  10       22.92       29.98     27.94 o 
  -9  -6  10      119.18      173.39     39.66 o 
  -8  -6  10       67.60      137.10     32.60 o 
  -7  -6  10       14.35       -3.77     23.72 o 
  -6  -6  10       22.90       30.65     27.25 o 
  -5  -6  10        4.87        3.77     19.46 o 
  -4  -6  10       73.79       13.26     31.76 o 
  -3  -6  10      114.83      146.25     11.04 o 
  -2  -6  10     1020.41     1066.82     26.66 o 
  -1  -6  10      444.20      543.50     18.01 o 
   0  -6  10      901.07      856.29     24.96 o 
   1  -6  10     1133.15     1237.90     28.57 o 
   2  -6  10      891.69      986.02     30.06 o 
   3  -6  10      987.96     1074.61     44.02 o 
   4  -6  10      125.13      169.83     20.77 o 
   5  -6  10       88.89       82.43     14.79 o 
   6  -6  10      470.32      600.90     29.68 o 
   7  -6  10        4.71        5.65     10.12 o 
   8  -6  10       18.74        6.50     11.82 o 
   9  -6  10       36.34       35.48     26.05 o 
 -10  -5  10       17.43       48.15     31.15 o 
  -9  -5  10       16.83       65.80     28.96 o 
  -8  -5  10       78.01       63.88     35.89 o 
  -7  -5  10        0.01        8.51     40.14 o 
  -6  -5  10      336.14      429.86     46.92 o 
  -5  -5  10      389.53      401.91     67.80 o 
  -4  -5  10      314.65      342.52     12.16 o 
  -3  -5  10      219.18      228.78     15.95 o 
  -2  -5  10     1965.24     2092.82     40.41 o 
  -1  -5  10       13.50       12.40      8.92 o 
   0  -5  10      265.56      297.50     16.94 o 
   1  -5  10      151.23      209.91     14.75 o 
   2  -5  10       50.08       68.18     12.17 o 
   3  -5  10     1582.25     1813.74     41.48 o 
   4  -5  10      236.01      250.18     18.91 o 
   5  -5  10       18.70       31.29     13.51 o 
   6  -5  10      219.77      291.42     23.22 o 
   7  -5  10       33.04       28.02     14.75 o 
   8  -5  10        0.45       -7.77     13.35 o 
 -10  -4  10       14.09       28.70     32.99 o 
  -9  -4  10        2.22       22.34     22.50 o 
  -8  -4  10       27.53       46.22     31.26 o 
  -7  -4  10      204.34      293.95     43.59 o 
  -6  -4  10      236.31      286.00     39.47 o 
  -5  -4  10        2.63       -0.94      4.98 o 
  -4  -4  10      110.00      125.37     18.96 o 
  -3  -4  10       12.91        0.96      8.90 o 
  -2  -4  10     3310.20     3627.02     82.92 o 
  -1  -4  10     2218.29     2065.38     47.89 o 
   0  -4  10     1199.59     1276.56     30.30 o 
   1  -4  10     1012.79      949.75     27.01 o 
   2  -4  10     1196.06     1300.46     33.93 o 
   3  -4  10       56.94       61.07     14.51 o 
   4  -4  10      341.86      413.39     27.01 o 
   5  -4  10       24.91       32.46     14.59 o 
   6  -4  10       85.63       93.13     19.22 o 
   7  -4  10       47.88       41.94     18.83 o 
   8  -4  10        6.86       17.64     22.50 o 
 -10  -3  10       14.74       34.52     24.90 o 
  -9  -3  10       35.33       21.41     28.22 o 
  -8  -3  10        4.42        8.39     37.34 o 
  -7  -3  10      111.09       98.66      7.66 o 
  -6  -3  10      492.90      569.01     37.20 o 
  -5  -3  10      203.92      232.68     23.17 o 
  -4  -3  10     1243.32     1370.83     44.50 o 
  -3  -3  10     1481.17     1537.54     42.41 o 
  -2  -3  10     1545.72     1537.40     47.02 o 
  -1  -3  10     1757.25     1741.97     43.95 o 
   0  -3  10        4.50        6.51     14.96 o 
   1  -3  10      522.60      632.83     28.88 o 
   2  -3  10       43.17       55.98     13.65 o 
   3  -3  10      138.82      162.29     18.17 o 
   4  -3  10      167.16      196.96     20.96 o 
   5  -3  10      148.81      205.66     26.76 o 
   6  -3  10       13.12       28.00     16.73 o 
   7  -3  10       12.57        8.58     14.67 o 
   8  -3  10        7.98       14.74     18.66 o 
 -10  -2  10        1.94       62.88     33.45 o 
  -9  -2  10       49.18       81.78     11.19 o 
  -8  -2  10        3.04        0.00      7.87 o 
  -7  -2  10       13.62       14.35      6.28 o 
  -6  -2  10      174.11      189.71     22.64 o 
  -5  -2  10      105.43       82.88     17.17 o 
  -4  -2  10     1725.24     1677.73     46.34 o 
  -3  -2  10       41.83       44.31     16.54 o 
  -2  -2  10       12.13        7.59     10.28 o 
  -1  -2  10      623.57      837.89     37.19 o 
   0  -2  10     3327.08     3422.75     84.82 o 
   1  -2  10        5.28       17.31     13.12 o 
   2  -2  10      342.22      336.53     31.90 o 
   3  -2  10       20.67       11.49     14.40 o 
   4  -2  10       23.79       40.95     16.13 o 
   5  -2  10      191.23      219.92     29.07 o 
   6  -2  10       25.92       41.01     19.56 o 
   7  -2  10       13.98       21.75     22.96 o 
   8  -2  10        3.76      -10.72     21.42 o 
 -11  -1  10       14.77       42.38     27.37 o 
 -10  -1  10       10.29       25.48     11.86 o 
  -9  -1  10       86.20       71.08     18.22 o 
  -8  -1  10      118.41      110.74     12.67 o 
  -7  -1  10       10.59       14.81      8.05 o 
  -6  -1  10       70.64       66.68     17.04 o 
  -5  -1  10     1679.67     1895.98     52.47 o 
  -4  -1  10       70.34       46.27     14.02 o 
  -3  -1  10      602.12      614.16     77.47 o 
  -2  -1  10      172.10      221.49     19.98 o 
  -1  -1  10      212.58      247.25     21.54 o 
   0  -1  10      150.21      158.60     20.87 o 
   1  -1  10      352.01      441.25     28.50 o 
   2  -1  10     1040.28     1146.51     44.78 o 
   3  -1  10       17.37       25.51     17.58 o 
   4  -1  10        6.52       25.36     22.31 o 
   5  -1  10        4.60       13.64     18.69 o 
   6  -1  10      160.89      183.31     33.08 o 
   7  -1  10        4.35        1.47     40.40 o 
 -11   0  10        9.91       47.30     22.88 o 
 -10   0  10       63.61       99.88     17.04 o 
  -9   0  10        5.67        1.80     12.36 o 
  -8   0  10       99.09       41.59     47.89 o 
  -7   0  10       52.36       63.87     17.72 o 
  -6   0  10       22.28       12.55     15.72 o 
  -5   0  10      146.66      120.88     21.86 o 
  -4   0  10      573.32      576.18     33.51 o 
  -3   0  10     1830.75     1808.78     63.75 o 
  -2   0  10     1080.11     1178.65     39.79 o 
  -1   0  10        1.14        7.74     12.42 o 
   0   0  10      102.56      108.90     24.35 o 
   1   0  10      551.36      571.87     34.30 o 
   2   0  10       62.67       86.59     36.81 o 
   3   0  10        5.02       -8.65     38.13 o 
   4   0  10        3.89       15.83     18.36 o 
   5   0  10       12.06       -4.73     17.56 o 
   6   0  10      125.47       88.06     49.15 o 
   7   0  10       42.63       20.97     21.54 o 
 -11   1  10        0.14       -4.06     12.48 o 
 -10   1  10       54.46       61.15     16.25 o 
  -9   1  10        4.06        3.22     18.79 o 
  -8   1  10       60.33       48.01     23.96 o 
  -7   1  10      433.31      527.57     30.56 o 
  -6   1  10       21.89       39.12     15.27 o 
  -5   1  10      454.78      448.77     27.29 o 
  -4   1  10       63.89       95.80     17.20 o 
  -3   1  10      338.47      333.88     30.85 o 
  -2   1  10      932.13     1012.39     59.04 o 
  -1   1  10       13.22       24.24     15.34 o 
   0   1  10      252.35      268.18     26.05 o 
   1   1  10       28.25        3.49     24.15 o 
   2   1  10      943.43     1193.44     61.61 o 
   3   1  10        7.58       21.02     21.71 o 
   4   1  10      120.48      138.33     28.22 o 
   5   1  10       10.06       10.09     22.94 o 
   6   1  10        7.88       27.89     25.00 o 
   7   1  10       12.87       46.33     35.15 o 
 -11   2  10        2.88       10.38     13.85 o 
 -10   2  10       42.57       58.64     17.16 o 
  -9   2  10       22.88       15.14     17.70 o 
  -8   2  10        1.24       -0.89      8.57 o 
  -7   2  10        9.21       -0.13     37.89 o 
  -6   2  10      121.25      149.01     19.90 o 
  -5   2  10     2185.39     2495.41     79.88 o 
  -4   2  10      493.16      622.39     31.41 o 
  -3   2  10      992.27     1252.51     51.64 o 
  -2   2  10      139.61      188.12     37.80 o 
  -1   2  10     1734.91     1933.40     70.45 o 
   0   2  10      241.67      247.74     28.16 o 
   1   2  10       17.26       30.20     23.31 o 
   2   2  10      220.33      259.85     32.40 o 
   3   2  10      166.35      165.71     29.47 o 
   4   2  10       76.03       63.65     40.40 o 
   5   2  10       43.82       32.65     37.10 o 
   6   2  10        4.95      -39.38     46.52 o 
 -10   3  10        0.23       11.34     15.99 o 
  -9   3  10       98.46      134.50     42.86 o 
  -8   3  10        0.37       -1.24      8.90 o 
  -7   3  10       78.78      102.72     28.47 o 
  -6   3  10       44.50       54.93     19.52 o 
  -5   3  10       21.44       24.28     14.45 o 
  -4   3  10      379.51      396.59     33.18 o 
  -3   3  10      172.47      192.61     24.26 o 
  -2   3  10      608.52      586.85     35.24 o 
  -1   3  10      722.23      829.84     55.84 o 
   0   3  10     1158.20     1384.97     54.99 o 
   1   3  10       13.04       -2.21     15.22 o 
   2   3  10      140.68      153.67     29.20 o 
   3   3  10      230.66      194.05     36.66 o 
   4   3  10        1.28       39.19     60.75 o 
   5   3  10       44.62       29.59     34.49 o 
 -10   4  10       45.16       17.01     18.95 o 
  -9   4  10       64.32       91.28     34.52 o 
  -8   4  10        1.82       -4.92     12.17 o 
  -7   4  10        0.06       13.48     15.77 o 
  -6   4  10       39.25       42.31     16.07 o 
  -5   4  10      731.75      816.08     37.88 o 
  -4   4  10       56.62       98.80     25.09 o 
  -3   4  10      122.94      156.78     24.22 o 
  -2   4  10      101.62      219.18     36.75 o 
  -1   4  10      784.81      818.09     53.87 o 
   0   4  10       85.85      111.45     32.60 o 
   1   4  10       74.25       67.75     24.92 o 
   2   4  10       17.18       12.74     20.23 o 
   3   4  10       64.48      113.43     30.52 o 
   4   4  10       44.79       -1.41     19.08 o 
   5   4  10        5.11      -49.27     57.59 o 
 -10   5  10       41.25       32.21     29.50 o 
  -9   5  10        0.27      -13.05     19.02 o 
  -8   5  10      140.68      194.80     29.45 o 
  -7   5  10        1.75      -13.93     13.93 o 
  -6   5  10      201.72      248.05     25.08 o 
  -5   5  10      141.21      192.22     33.05 o 
  -4   5  10      223.20      243.79     26.92 o 
  -3   5  10      305.73      462.76     41.54 o 
  -2   5  10       69.75       65.62     22.17 o 
  -1   5  10       73.06       62.50     23.86 o 
   0   5  10        8.23       -1.95     16.54 o 
   1   5  10      245.24      195.89     33.35 o 
   2   5  10       24.32       20.06     22.71 o 
   3   5  10       27.94       59.00     76.51 o 
   4   5  10       14.36      -28.08     40.08 o 
  -9   6  10       64.56       82.15     22.96 o 
  -8   6  10       65.32       71.48     17.13 o 
  -7   6  10      112.80      155.68     35.83 o 
  -6   6  10       37.98       34.99     17.05 o 
  -5   6  10       46.29       60.73     19.69 o 
  -4   6  10      443.46      535.69     44.14 o 
  -3   6  10       70.57       98.24     24.52 o 
  -2   6  10      126.74      144.37     27.88 o 
  -1   6  10      195.96      188.12     31.62 o 
   0   6  10        5.13       23.11     22.32 o 
   1   6  10       32.27      112.01     38.51 o 
   2   6  10       38.12       87.89     34.88 o 
   3   6  10        1.38       43.02     39.37 o 
  -9   7  10       25.85        8.02     22.08 o 
  -8   7  10       32.39       44.46     15.65 o 
  -7   7  10       38.96       31.60     15.03 o 
  -6   7  10       31.82       52.92     16.47 o 
  -5   7  10       27.99       28.42     16.87 o 
  -4   7  10      144.34      148.31     22.20 o 
  -3   7  10       57.31       56.84     19.53 o 
  -2   7  10        3.20       -5.25     14.74 o 
  -1   7  10      240.14      138.74    122.44 o 
   0   7  10        1.69      -11.26     21.00 o 
   1   7  10       10.63       26.08     30.95 o 
   2   7  10        1.42      -20.19     25.46 o 
  -8   8  10        0.26       11.59     22.31 o 
  -7   8  10       19.17       34.65     31.26 o 
  -6   8  10      103.43      125.52     20.94 o 
  -5   8  10       89.17      123.88     22.15 o 
  -4   8  10        0.83       13.08     15.38 o 
  -3   8  10        1.08      -12.05     16.56 o 
  -2   8  10       12.67       34.68     20.61 o 
  -1   8  10        9.73       13.12     74.86 o 
   0   8  10       69.71       31.87     31.88 o 
  -6   9  10        6.74       13.29     14.78 o 
  -5   9  10       47.34       51.53     24.69 o 
  -4   9  10       16.26       -6.59     17.73 o 
  -3   9  10       47.95       29.27     20.83 o 
  -2   9  10        9.20       32.59     22.30 o 
  -1 -15  11       15.82       11.69     15.26 o 
   0 -15  11       43.33       27.60     14.91 o 
   1 -15  11       53.29       61.19     26.52 o 
   2 -15  11       73.81       75.19     15.48 o 
   3 -15  11        0.33       13.73     13.17 o 
   4 -15  11       27.24       66.78     41.11 o 
  -3 -14  11       35.07       52.43     33.94 o 
  -2 -14  11       19.17        8.09     10.70 o 
  -1 -14  11        3.21        3.22     16.54 o 
   0 -14  11      191.76       28.34     33.48 o 
   1 -14  11       89.88      125.15     16.24 o 
   2 -14  11        0.49       12.14     11.57 o 
   3 -14  11        3.80       -4.46      7.84 o 
   4 -14  11       14.81       21.79     17.21 o 
   5 -14  11       24.25        3.89     30.53 o 
   6 -14  11       30.90       50.95     46.53 o 
  -4 -13  11       67.32       84.16     30.85 o 
  -3 -13  11        3.56       -0.96     19.53 o 
  -2 -13  11       11.21       16.33     14.53 o 
  -1 -13  11       47.69       64.23     31.63 o 
   0 -13  11      320.36      374.20     22.24 o 
   1 -13  11      100.04       80.10     19.80 o 
   2 -13  11       87.10       89.29     17.98 o 
   3 -13  11      235.31      294.54     35.07 o 
   4 -13  11       40.81       36.70     10.69 o 
   5 -13  11       55.90       69.43     18.96 o 
   6 -13  11       61.80       51.64     49.55 o 
  -4 -12  11       57.78       74.28     48.48 o 
  -3 -12  11       64.68       79.09     40.91 o 
  -2 -12  11      473.17      475.30     35.17 o 
  -1 -12  11      165.92      181.60    115.95 o 
   0 -12  11       38.71       45.73     14.96 o 
   1 -12  11       44.03       64.51     15.39 o 
   2 -12  11       57.94       38.09     14.12 o 
   3 -12  11       65.64       40.46     12.71 o 
   4 -12  11       87.87       90.38     14.03 o 
   5 -12  11        4.07        9.43      9.15 o 
   6 -12  11      134.83      185.96     28.31 o 
   7 -12  11       71.20      144.99     54.85 o 
  -5 -11  11       10.90       -6.81     28.34 o 
  -4 -11  11       15.06       20.66     20.91 o 
  -3 -11  11        5.93        9.24     22.99 o 
  -2 -11  11       53.16       57.30     43.31 o 
  -1 -11  11        9.06        4.67     11.69 o 
   0 -11  11      416.40      420.43     25.77 o 
   1 -11  11      683.73      919.28     31.16 o 
   2 -11  11      207.38      216.46     16.74 o 
   3 -11  11        1.50       -6.69      7.72 o 
   4 -11  11      167.16      186.01     12.08 o 
   5 -11  11       88.27       79.42     21.07 o 
   6 -11  11       51.53       51.68     12.00 o 
   7 -11  11       24.13       33.09     42.15 o 
  -7 -10  11       20.74        4.74     35.76 o 
  -6 -10  11       64.73       32.85     37.35 o 
  -5 -10  11       14.59       21.54     22.60 o 
  -4 -10  11      321.48      414.62     82.97 o 
  -3 -10  11      259.19      446.90     47.50 o 
  -2 -10  11      202.29      164.39     31.17 o 
  -1 -10  11      415.86      485.04     39.63 o 
   0 -10  11        3.13       18.47     10.58 o 
   1 -10  11        9.88        1.42      6.33 o 
   2 -10  11       59.50       70.45     11.05 o 
   3 -10  11        5.21        9.64      8.02 o 
   4 -10  11        3.29        5.26      7.05 o 
   5 -10  11      280.53      386.62     19.02 o 
   6 -10  11       14.23        1.09      6.02 o 
   7 -10  11       33.10        6.06     10.40 o 
   8 -10  11        4.69        6.51     12.41 o 
  -8  -9  11       36.40       45.37     45.49 o 
  -7  -9  11        0.14        2.68     27.73 o 
  -6  -9  11       14.07       10.51     23.41 o 
  -5  -9  11       19.73       36.25     31.26 o 
  -4  -9  11        2.33       -0.73     18.73 o 
  -3  -9  11       73.11      137.62     52.69 o 
  -2  -9  11       95.43      106.97     44.54 o 
  -1  -9  11      331.01      399.51     23.01 o 
   0  -9  11      543.40      538.09     21.69 o 
   1  -9  11      535.26      649.40     27.21 o 
   2  -9  11      256.44      393.03     18.33 o 
   3  -9  11       49.00       15.59      8.90 o 
   4  -9  11        0.73       -1.20      7.77 o 
   5  -9  11        9.65        3.97     10.53 o 
   6  -9  11      120.33      167.49     14.71 o 
   7  -9  11        3.50       -3.33      7.54 o 
   8  -9  11        3.56      -11.91     17.00 o 
  -8  -8  11       20.19       43.42     41.60 o 
  -7  -8  11        0.02      -12.19     34.72 o 
  -6  -8  11       60.22      114.73     41.49 o 
  -5  -8  11      392.57      500.76     55.71 o 
  -4  -8  11      322.88      320.13     43.87 o 
  -3  -8  11        5.71       53.76     25.30 o 
  -2  -8  11      344.95      374.29     20.24 o 
  -1  -8  11       29.24       44.79      9.61 o 
   0  -8  11        0.60       -2.43      7.77 o 
   1  -8  11       58.42       62.83     12.97 o 
   2  -8  11      306.99      316.30     19.52 o 
   3  -8  11     1366.18     1765.82    103.45 o 
   4  -8  11        0.92       -0.58      8.21 o 
   5  -8  11        0.24        1.55      8.04 o 
   6  -8  11      147.41      187.47     16.90 o 
   7  -8  11       17.96      -15.27     17.22 o 
   8  -8  11        1.62        2.91      9.55 o 
  -9  -7  11        1.39       -7.18     33.81 o 
  -8  -7  11       11.55       -6.74     56.25 o 
  -7  -7  11       40.56       34.91     34.67 o 
  -6  -7  11       21.39       64.10     34.54 o 
  -5  -7  11       69.85      125.08     35.89 o 
  -4  -7  11       18.33       47.92     26.40 o 
  -3  -7  11       60.36       66.98      7.25 o 
  -2  -7  11     1270.71     1349.28     28.98 o 
  -1  -7  11      308.19      303.17     15.64 o 
   0  -7  11      488.49      546.17     28.83 o 
   1  -7  11        0.64        2.35      8.92 o 
   2  -7  11      907.73     1040.97     33.14 o 
   3  -7  11       31.04       45.71     19.62 o 
   4  -7  11      289.01      363.54     22.29 o 
   5  -7  11       43.00       46.93     13.82 o 
   6  -7  11       22.31       31.80     14.53 o 
   7  -7  11       87.96       55.40     34.01 o 
   8  -7  11        0.13        5.41      9.89 o 
  -9  -6  11        8.44       12.01     29.56 o 
  -8  -6  11       24.87       76.02     40.75 o 
  -7  -6  11       29.16       58.39     35.40 o 
  -6  -6  11      170.24      214.27     41.39 o 
  -5  -6  11      221.48      251.13     40.19 o 
  -4  -6  11       19.62       14.45      5.88 o 
  -3  -6  11       28.97        7.88      9.90 o 
  -2  -6  11      609.87      586.83     23.36 o 
  -1  -6  11      462.90      534.81     21.63 o 
   0  -6  11      323.53      338.76     17.61 o 
   1  -6  11     1422.42     1500.15     64.46 o 
   2  -6  11      435.99      485.28     24.70 o 
   3  -6  11      221.00      290.93     19.55 o 
   4  -6  11      402.44      516.11     25.50 o 
   5  -6  11      255.58      336.98     23.69 o 
   6  -6  11        2.28       -9.74     11.87 o 
   7  -6  11       40.85       45.90     16.47 o 
   8  -6  11       11.21      -10.46     11.84 o 
  -9  -5  11       84.83      160.90     35.82 o 
  -8  -5  11       12.99       13.26     28.46 o 
  -7  -5  11       19.29       30.04     47.56 o 
  -6  -5  11       62.97       41.00     28.35 o 
  -5  -5  11      124.40      163.63     28.41 o 
  -4  -5  11     2417.30     2780.24     63.02 o 
  -3  -5  11       82.95      131.53     11.66 o 
  -2  -5  11       61.61       48.13     12.50 o 
  -1  -5  11     1222.69     1270.63     35.52 o 
   0  -5  11     3067.45     3130.49     87.16 o 
   1  -5  11      100.50       95.45     16.02 o 
   2  -5  11      335.75      450.75     22.59 o 
   3  -5  11      316.62      364.10     22.17 o 
   4  -5  11        0.02       31.76     13.82 o 
   5  -5  11      376.37      460.05     32.27 o 
   6  -5  11       24.63       37.79     15.96 o 
   7  -5  11       23.20       21.82     14.79 o 
   8  -5  11       22.10       34.94     16.31 o 
 -10  -4  11        0.21       35.79     27.06 o 
  -9  -4  11       64.63       49.52     58.15 o 
  -8  -4  11       51.87       79.56     36.01 o 
  -7  -4  11       24.19       19.22     26.15 o 
  -6  -4  11       19.98       42.63     10.46 o 
  -5  -4  11     1520.12     1600.29     63.14 o 
  -4  -4  11        6.93       13.76     13.54 o 
  -3  -4  11      308.61      293.58     23.79 o 
  -2  -4  11      704.95      684.42     35.77 o 
  -1  -4  11     2515.23     2577.36     61.24 o 
   0  -4  11     2982.75     3257.57     97.17 o 
   1  -4  11      257.31      231.42     18.80 o 
   2  -4  11     1197.22     1361.48     39.17 o 
   3  -4  11      497.65      617.66     28.66 o 
   4  -4  11        2.38       -6.91     15.68 o 
   5  -4  11       63.90       85.18     19.58 o 
   6  -4  11      128.07      151.22     25.96 o 
   7  -4  11        3.35       22.59     20.09 o 
   8  -4  11       16.12       -6.08     13.21 o 
 -10  -3  11       15.46       44.40     34.54 o 
  -9  -3  11        2.22        6.20     25.18 o 
  -8  -3  11       66.28       62.78     32.12 o 
  -7  -3  11        2.50        3.48     11.43 o 
  -6  -3  11       91.94      134.22     28.06 o 
  -5  -3  11      278.11      347.58     33.67 o 
  -4  -3  11       66.04       80.97     18.15 o 
  -3  -3  11     1982.23     2159.87     56.40 o 
  -2  -3  11     2203.69     2433.30     68.42 o 
  -1  -3  11        3.52       -1.54     10.10 o 
   0  -3  11        4.63        7.06     14.53 o 
   1  -3  11      185.24      238.58     23.81 o 
   2  -3  11       11.24      -12.74     14.18 o 
   3  -3  11      526.17      656.10     36.27 o 
   4  -3  11        8.93       -3.78     12.24 o 
   5  -3  11       11.20       -0.84     14.88 o 
   6  -3  11       68.48       83.48     21.75 o 
   7  -3  11       40.02       32.87     19.77 o 
   8  -3  11        9.94       -0.79     12.79 o 
 -10  -2  11       52.76       22.14     49.15 o 
  -9  -2  11       15.16        8.69     11.25 o 
  -8  -2  11       45.35       10.70     16.24 o 
  -7  -2  11      189.82      225.55     12.50 o 
  -6  -2  11       19.29       35.31     16.94 o 
  -5  -2  11       57.12       88.49     19.22 o 
  -4  -2  11        4.50       -8.96     12.56 o 
  -3  -2  11        5.04       -3.06     10.47 o 
  -2  -2  11      287.86      220.21     21.97 o 
  -1  -2  11       16.64        0.88     10.19 o 
   0  -2  11      865.02     1102.63     50.30 o 
   1  -2  11      103.13      132.10     21.82 o 
   2  -2  11      213.19      255.33     27.56 o 
   3  -2  11        5.81        5.06     17.94 o 
   4  -2  11       43.16       53.54     19.01 o 
   5  -2  11       17.17       13.36     17.48 o 
   6  -2  11       36.97       47.68     21.43 o 
   7  -2  11       22.28       38.92     24.34 o 
 -10  -1  11       53.92       67.95     13.40 o 
  -9  -1  11       64.74       12.25     21.90 o 
  -8  -1  11       24.44        4.02      7.41 o 
  -7  -1  11       96.79       95.54     26.14 o 
  -6  -1  11      159.85      150.33     22.03 o 
  -5  -1  11      518.36      627.02     32.98 o 
  -4  -1  11      912.49     1101.42     39.91 o 
  -3  -1  11      219.75      235.95     27.26 o 
  -2  -1  11      766.22      701.63     33.21 o 
  -1  -1  11      797.80      928.27     39.22 o 
   0  -1  11       52.83       61.25     22.91 o 
   1  -1  11      450.29      415.43     38.44 o 
   2  -1  11        1.31        2.95     23.56 o 
   3  -1  11      370.74      334.07     33.81 o 
   4  -1  11       78.31      100.48     25.80 o 
   5  -1  11      100.68      115.13     29.57 o 
   6  -1  11       53.69       41.15     27.23 o 
   7  -1  11       39.27       59.46     26.97 o 
 -10   0  11       20.29       23.86     12.95 o 
  -9   0  11      201.90      252.23     31.71 o 
  -8   0  11        8.65       12.32     13.48 o 
  -7   0  11        2.72       14.78     23.11 o 
  -6   0  11      130.33      117.65     21.30 o 
  -5   0  11        3.52        2.99     11.59 o 
  -4   0  11      782.60      822.22     38.58 o 
  -3   0  11      224.78      270.34     30.43 o 
  -2   0  11        1.29       13.11     29.62 o 
  -1   0  11      313.98      352.96     55.09 o 
   0   0  11     1268.05     1356.42     51.04 o 
   1   0  11      155.63      172.12     26.64 o 
   2   0  11       42.86       52.66     22.15 o 
   3   0  11      168.31      134.13     34.33 o 
   4   0  11        3.01        6.93     18.44 o 
   5   0  11      124.54       54.52     57.75 o 
   6   0  11       10.39       34.68     30.65 o 
 -10   1  11        4.98        2.07     10.92 o 
  -9   1  11       99.66      143.56     22.94 o 
  -8   1  11       10.83        6.83     10.33 o 
  -7   1  11        4.39        0.08     10.53 o 
  -6   1  11       19.91        6.75     21.78 o 
  -5   1  11      254.57      261.05     42.27 o 
  -4   1  11      259.46      317.99     42.50 o 
  -3   1  11      142.86      208.59     39.63 o 
  -2   1  11        2.11        5.23     13.93 o 
  -1   1  11       45.24       44.39     19.12 o 
   0   1  11      111.62      124.33     30.12 o 
   1   1  11        2.46        8.19     16.74 o 
   2   1  11      387.80      391.01     46.99 o 
   3   1  11      166.00      218.53     33.66 o 
   4   1  11        0.12        7.35     19.46 o 
   5   1  11       12.33        6.14     21.20 o 
   6   1  11       28.43       31.86     39.76 o 
 -10   2  11       13.31       26.59     15.12 o 
  -9   2  11        5.71       -7.38     11.54 o 
  -8   2  11      178.20      209.59     27.63 o 
  -7   2  11        1.09        2.55     12.92 o 
  -6   2  11      157.92      220.53     26.05 o 
  -5   2  11       22.39       -5.62     13.16 o 
  -4   2  11        1.03        8.85     20.49 o 
  -3   2  11      664.37      879.95     41.78 o 
  -2   2  11      336.21      373.68     32.09 o 
  -1   2  11        5.38        8.04     15.92 o 
   0   2  11       24.23       17.04     22.40 o 
   1   2  11       74.58      117.14     27.76 o 
   2   2  11        0.35       -1.26     15.37 o 
   3   2  11      156.48      110.34     88.37 o 
   4   2  11       20.94       19.92     23.26 o 
   5   2  11        4.20       -3.39     21.70 o 
 -10   3  11        2.37       21.31     19.71 o 
  -9   3  11       44.57       36.86     18.87 o 
  -8   3  11      185.56      240.00     25.81 o 
  -7   3  11      151.16      230.86     28.00 o 
  -6   3  11      182.91      236.45     25.25 o 
  -5   3  11       51.77       65.36     19.13 o 
  -4   3  11      600.39      634.40     37.14 o 
  -3   3  11       16.47       35.88     18.78 o 
  -2   3  11       53.95       83.56     27.78 o 
  -1   3  11       90.74      161.03     28.10 o 
   0   3  11      243.35      311.30     35.29 o 
   1   3  11      234.72      269.87     43.76 o 
   2   3  11      105.95       58.00     70.76 o 
   3   3  11        1.84       -2.84     20.43 o 
   4   3  11       75.55       84.86     89.49 o 
   5   3  11        1.67      -17.76     27.14 o 
 -10   4  11        9.72        3.56     13.80 o 
  -9   4  11       75.82       61.63     25.71 o 
  -8   4  11        1.50        4.17     15.78 o 
  -7   4  11      165.92      155.59     23.36 o 
  -6   4  11       25.69       46.73     21.59 o 
  -5   4  11        7.99       28.70     17.80 o 
  -4   4  11      399.57      550.25     44.22 o 
  -3   4  11       97.26       63.79     22.30 o 
  -2   4  11       54.09       45.93     21.62 o 
  -1   4  11      325.78      516.50     40.62 o 
   0   4  11      288.13      341.63     39.21 o 
   1   4  11       39.81       11.63     21.28 o 
   2   4  11       57.47       39.52     40.94 o 
   3   4  11       65.40       49.95     28.17 o 
   4   4  11       36.02        5.67     23.33 o 
  -9   5  11       40.53       33.18     15.01 o 
  -8   5  11       51.37       66.30     19.42 o 
  -7   5  11       25.33       47.28     18.71 o 
  -6   5  11      152.84      227.23     31.99 o 
  -5   5  11       55.76       78.29     26.55 o 
  -4   5  11       59.64       74.69     22.83 o 
  -3   5  11       15.00       27.25     19.98 o 
  -2   5  11        7.68       10.66     19.83 o 
  -1   5  11       38.70       26.91     27.49 o 
   0   5  11      166.12       98.50     90.32 o 
   1   5  11       82.26       41.36     44.41 o 
   2   5  11       18.54        1.62     18.18 o 
   3   5  11       12.60        2.54     22.99 o 
  -9   6  11       20.38       59.57     22.72 o 
  -8   6  11      104.11       79.81     21.11 o 
  -7   6  11        3.03        1.29     12.71 o 
  -6   6  11       31.78       78.44     26.91 o 
  -5   6  11       98.91      183.55     32.73 o 
  -4   6  11       12.55       23.19     19.64 o 
  -3   6  11      218.86      337.88     97.96 o 
  -2   6  11       24.10        9.84     23.82 o 
  -1   6  11        5.48      -10.51     25.89 o 
   0   6  11      117.44       62.15     57.38 o 
   1   6  11       12.35       21.57     24.94 o 
   2   6  11       10.16       73.32     88.30 o 
  -8   7  11       36.92       60.28     29.52 o 
  -7   7  11       82.20       85.39     20.04 o 
  -6   7  11        0.41        7.68     14.01 o 
  -5   7  11       23.93       43.80     20.56 o 
  -4   7  11       58.54       55.34     26.29 o 
  -3   7  11      134.72      130.81     36.76 o 
  -2   7  11       36.94      -20.70     20.70 o 
  -1   7  11        0.62        7.95     18.29 o 
   0   7  11        0.04      -16.31     24.25 o 
   1   7  11       29.65       32.03     30.84 o 
  -6   8  11        2.97      -11.07     16.66 o 
  -5   8  11       41.97       66.74     27.94 o 
  -4   8  11       77.11      112.80     28.07 o 
  -3   8  11       19.56       13.47     18.66 o 
  -2   8  11       28.24       55.34     24.87 o 
  -1   8  11        4.92       44.37     29.41 o 
   0 -15  12       10.56       12.78     12.68 o 
   1 -15  12       18.20       12.66     16.04 o 
   2 -15  12       49.94       69.88     14.26 o 
   3 -15  12       21.22       31.54     13.30 o 
  -2 -14  12       58.53       43.99     33.25 o 
  -1 -14  12       96.00       65.72     39.15 o 
   0 -14  12        6.88       -8.42     18.56 o 
   1 -14  12       84.15      147.22     17.69 o 
   2 -14  12       53.01       61.62     15.92 o 
   3 -14  12        3.01       -7.88     11.67 o 
   4 -14  12        7.81       14.71     26.64 o 
   5 -14  12       10.16        9.50     70.36 o 
  -4 -13  12       34.49       94.61     31.72 o 
  -3 -13  12      108.18       81.29     27.50 o 
  -2 -13  12       32.52       39.39     20.80 o 
  -1 -13  12        4.38       22.95     15.59 o 
   0 -13  12        5.23       23.06     21.59 o 
   1 -13  12      104.39       93.59     19.03 o 
   2 -13  12       77.46      128.82     24.94 o 
   3 -13  12        2.68        7.52     10.38 o 
   4 -13  12      176.66      256.48     24.19 o 
   5 -13  12       74.46       88.14     14.27 o 
   6 -13  12        0.29       27.04     28.63 o 
  -5 -12  12        3.63       66.29     46.95 o 
  -4 -12  12       86.08       39.28     42.95 o 
  -3 -12  12      112.32      173.40     30.02 o 
  -2 -12  12       18.43       16.06     23.60 o 
  -1 -12  12      393.08      557.35     47.17 o 
   0 -12  12      292.31      368.20    110.43 o 
   1 -12  12      101.82      111.88     15.36 o 
   2 -12  12       59.72      107.35     20.40 o 
   3 -12  12       30.52       41.12     12.84 o 
   4 -12  12       77.85       87.30     16.41 o 
   5 -12  12      130.99      128.76     12.65 o 
   6 -12  12       15.93       18.81     20.60 o 
  -6 -11  12       55.61       38.56     40.39 o 
  -5 -11  12      144.59      143.48    116.42 o 
  -4 -11  12       62.35       58.28     34.31 o 
  -3 -11  12        0.35       25.18     26.51 o 
  -2 -11  12       33.86       57.90     44.28 o 
  -1 -11  12      143.90      205.10     52.83 o 
   0 -11  12      161.93      174.39     17.91 o 
   1 -11  12        0.31      -11.73     11.73 o 
   2 -11  12      283.58      321.98     18.12 o 
   3 -11  12      321.79      436.78     19.62 o 
   4 -11  12        5.65        3.34      8.13 o 
   5 -11  12       35.72       29.64     15.29 o 
   6 -11  12       85.29       20.30     28.45 o 
   7 -11  12        7.02        5.73     12.47 o 
  -7 -10  12        7.19       30.20     30.60 o 
  -6 -10  12       15.00       -2.33     22.91 o 
  -5 -10  12      120.06        2.43     26.17 o 
  -4 -10  12       11.01       14.35     26.76 o 
  -3 -10  12      202.21      227.81     40.79 o 
  -2 -10  12      518.59      670.93     52.09 o 
  -1 -10  12      232.65      270.08     29.96 o 
   0 -10  12       27.98       55.41     11.49 o 
   1 -10  12       15.01       17.37      9.61 o 
   2 -10  12      103.95      124.45     13.96 o 
   3 -10  12        3.65        5.94      8.69 o 
   4 -10  12       52.87       39.15     23.06 o 
   5 -10  12        0.65        1.16     10.28 o 
   6 -10  12      101.65       47.39     46.76 o 
   7 -10  12       31.72       -1.42      7.27 o 
  -7  -9  12       25.41       21.76     33.56 o 
  -6  -9  12      111.58       -1.46     25.92 o 
  -5  -9  12       89.33      132.88     41.98 o 
  -4  -9  12       13.35       30.16     27.98 o 
  -3  -9  12       33.88       71.65     48.78 o 
  -2  -9  12        5.32        7.44      8.15 o 
  -1  -9  12      118.71      117.35     13.80 o 
   0  -9  12      826.53     1003.60     29.71 o 
   1  -9  12      427.51      492.17     21.06 o 
   2  -9  12       70.97      115.23     16.10 o 
   3  -9  12       72.57       84.70     28.53 o 
   4  -9  12        2.57        7.58      9.14 o 
   5  -9  12        6.89       14.13     10.17 o 
   6  -9  12        3.29        0.85      8.18 o 
   7  -9  12       15.15        2.01      7.92 o 
  -8  -8  12        9.05       78.69     45.55 o 
  -7  -8  12        7.55        0.00     23.11 o 
  -6  -8  12        3.71       -5.84     26.64 o 
  -5  -8  12      109.03       86.65     36.39 o 
  -4  -8  12     1699.08     2029.93     96.67 o 
  -3  -8  12       36.99       29.41      7.09 o 
  -2  -8  12      417.21      424.45     23.93 o 
  -1  -8  12       36.50       35.67     11.12 o 
   0  -8  12      337.98      443.36     20.24 o 
   1  -8  12      199.86      251.31     21.22 o 
   2  -8  12       68.12      108.32     14.60 o 
   3  -8  12        1.16        7.18      9.66 o 
   4  -8  12      126.06       81.18     33.39 o 
   5  -8  12        1.98        8.23     10.50 o 
   6  -8  12        0.57        2.35      9.75 o 
   7  -8  12        0.57       16.69     27.21 o 
  -8  -7  12       11.16       19.83     36.12 o 
  -7  -7  12       18.75       15.33     31.50 o 
  -6  -7  12       13.70       39.41     32.72 o 
  -5  -7  12      196.64      214.54     40.79 o 
  -4  -7  12      166.30      152.80      6.58 o 
  -3  -7  12       29.92       54.44     12.58 o 
  -2  -7  12      589.87      664.80     21.95 o 
  -1  -7  12      154.24      241.77     16.49 o 
   0  -7  12     1704.64     1823.89     46.04 o 
   1  -7  12       39.29       80.08     18.56 o 
   2  -7  12      184.83      193.62     17.72 o 
   3  -7  12      340.56      442.81     28.57 o 
   4  -7  12       56.25       45.28     22.63 o 
   5  -7  12        0.65       14.36     12.73 o 
   6  -7  12        1.22       -5.96     10.32 o 
   7  -7  12        0.06        4.08     13.84 o 
  -9  -6  12        0.71      -21.82     31.62 o 
  -8  -6  12       73.55       43.19     62.05 o 
  -7  -6  12       85.43      102.09     39.42 o 
  -6  -6  12        4.57       12.89     26.15 o 
  -5  -6  12        8.63       11.92     23.35 o 
  -4  -6  12      184.34      180.95     10.39 o 
  -3  -6  12      573.73      614.47     30.63 o 
  -2  -6  12      301.53      319.03     23.49 o 
  -1  -6  12        4.44       -1.38      7.58 o 
   0  -6  12       46.08       53.67     12.43 o 
   1  -6  12      127.98      153.53     19.00 o 
   2  -6  12       27.99        8.96     11.34 o 
   3  -6  12      180.94      236.51     81.12 o 
   4  -6  12      119.07      126.14     46.48 o 
   5  -6  12       53.04       40.68     21.00 o 
   6  -6  12       25.53       13.11     13.64 o 
   7  -6  12       29.43       59.64     21.74 o 
  -9  -5  12       14.03       23.72     33.81 o 
  -8  -5  12       65.16      113.03     42.58 o 
  -7  -5  12       25.35       68.24     35.03 o 
  -6  -5  12       95.14       61.33     31.88 o 
  -5  -5  12        9.26       27.69      9.27 o 
  -4  -5  12       78.37      115.76     11.75 o 
  -3  -5  12      265.12      271.91     20.18 o 
  -2  -5  12     1512.31     1726.20     48.48 o 
  -1  -5  12      341.33      300.35     21.48 o 
   0  -5  12      623.33      680.15     33.27 o 
   1  -5  12      314.89      340.41     23.79 o 
   2  -5  12      656.40      796.70     36.01 o 
   3  -5  12        7.12        5.64     11.20 o 
   4  -5  12      239.22      303.89     25.58 o 
   5  -5  12       44.84       50.30     20.09 o 
   6  -5  12       66.79       75.31     18.84 o 
   7  -5  12       43.54       44.28     18.30 o 
 -10  -4  12       17.72       51.82     40.26 o 
  -9  -4  12        2.34       22.87     31.99 o 
  -8  -4  12        9.37       31.38     52.06 o 
  -7  -4  12      300.17      372.79     51.53 o 
  -6  -4  12      187.77      251.67     35.65 o 
  -5  -4  12      477.41      599.83     36.61 o 
  -4  -4  12     1635.04     1799.72     57.21 o 
  -3  -4  12      199.70      239.90     24.28 o 
  -2  -4  12      157.51      165.69     21.10 o 
  -1  -4  12      814.36      864.89     36.66 o 
   0  -4  12      154.52      209.51     28.21 o 
   1  -4  12      824.44      978.50     35.15 o 
   2  -4  12        1.11       -1.48     10.27 o 
   3  -4  12        9.13       22.05     14.47 o 
   4  -4  12      208.86      272.15     36.56 o 
   5  -4  12      100.34      116.92     23.27 o 
   6  -4  12       43.75       54.70     23.67 o 
   7  -4  12       33.83       25.82     20.54 o 
 -10  -3  12       44.00       33.82     35.40 o 
  -9  -3  12       69.81      147.34     43.80 o 
  -8  -3  12        3.33       -1.51      5.75 o 
  -7  -3  12       21.80        7.26      7.42 o 
  -6  -3  12       76.04      112.20     23.65 o 
  -5  -3  12       20.98        6.28     14.36 o 
  -4  -3  12     2806.10     3215.26    112.77 o 
  -3  -3  12      233.83      232.31     24.49 o 
  -2  -3  12        6.76        2.48     11.51 o 
  -1  -3  12      319.92      517.96     32.01 o 
   0  -3  12     3490.67     3942.75    108.63 o 
   1  -3  12      529.84      622.01     36.39 o 
   2  -3  12       83.78       77.69     21.68 o 
   3  -3  12        9.08       13.19     17.92 o 
   4  -3  12       42.85       46.38     21.14 o 
   5  -3  12      176.79      200.29     32.24 o 
   6  -3  12        3.50        6.68     24.88 o 
   7  -3  12       33.74       33.96     37.93 o 
 -10  -2  12        5.60       51.57     35.39 o 
  -9  -2  12      149.46      194.20     56.84 o 
  -8  -2  12        9.35        6.52     13.68 o 
  -7  -2  12      236.76      330.25     39.69 o 
  -6  -2  12      357.88      453.58     40.97 o 
  -5  -2  12     1130.87     1385.74     52.04 o 
  -4  -2  12        9.34       34.31     16.98 o 
  -3  -2  12      835.39      908.51     39.89 o 
  -2  -2  12      278.92      265.21     25.99 o 
  -1  -2  12      139.27      186.43     24.50 o 
   0  -2  12      221.76      308.00     36.02 o 
   1  -2  12       20.95       59.66     34.15 o 
   2  -2  12      623.85      739.69     52.09 o 
   3  -2  12       14.00        1.40     14.62 o 
   4  -2  12        4.71        3.23     14.14 o 
   5  -2  12       62.66       56.56     27.04 o 
   6  -2  12       51.98       85.06     24.63 o 
   7  -2  12        4.40        5.80     18.33 o 
 -10  -1  12        6.97        4.62     24.33 o 
  -9  -1  12       72.43       14.81     27.50 o 
  -8  -1  12      103.25      150.09     15.19 o 
  -7  -1  12       61.17       57.49     25.00 o 
  -6  -1  12      305.84      393.77     31.88 o 
  -5  -1  12      147.51      146.07     23.28 o 
  -4  -1  12       88.68       64.77     19.41 o 
  -3  -1  12      862.95     1291.99     55.25 o 
  -2  -1  12      674.73      808.57     39.94 o 
  -1  -1  12       63.81       87.55     21.80 o 
   0  -1  12        2.00        8.41     16.04 o 
   1  -1  12      155.81      190.98     28.71 o 
   2  -1  12        0.12        2.81     16.21 o 
   3  -1  12      520.18      594.76     45.33 o 
   4  -1  12        2.14      -18.18     21.69 o 
   5  -1  12      111.63       65.41     32.74 o 
   6  -1  12       42.63       64.25     82.96 o 
 -10   0  12        1.40        3.16     10.19 o 
  -9   0  12       10.95        1.70     13.71 o 
  -8   0  12      146.33      239.17     19.99 o 
  -7   0  12      252.86      326.50     37.72 o 
  -6   0  12       18.87       48.48     19.20 o 
  -5   0  12       55.10       94.22     24.94 o 
  -4   0  12        0.04       12.61     31.14 o 
  -3   0  12       74.76       66.89     20.37 o 
  -2   0  12      301.35      398.27     32.57 o 
  -1   0  12        7.14       29.35     34.91 o 
   0   0  12      567.31      596.66     40.65 o 
   1   0  12        0.03       -8.74     18.08 o 
   2   0  12      110.78      127.17     29.73 o 
   3   0  12       30.91        7.76     25.15 o 
   4   0  12      185.27      300.56     61.72 o 
   5   0  12        8.32       26.24     23.31 o 
   6   0  12       36.06       69.77     35.32 o 
 -10   1  12        1.30        2.53     15.44 o 
  -9   1  12       14.93        2.70     12.36 o 
  -8   1  12       11.43       12.41     16.59 o 
  -7   1  12       63.95       59.82     25.18 o 
  -6   1  12        4.89       19.30     16.44 o 
  -5   1  12      247.58      365.57     30.49 o 
  -4   1  12      155.88      174.59     25.55 o 
  -3   1  12       21.11       31.74     18.62 o 
  -2   1  12       94.00       92.14     23.94 o 
  -1   1  12      382.38      451.13     37.65 o 
   0   1  12       20.17       12.54     18.46 o 
   1   1  12      258.12      334.49     37.80 o 
   2   1  12       12.86       28.98     23.60 o 
   3   1  12        6.31       16.94     22.61 o 
   4   1  12       44.21       -2.40     20.37 o 
   5   1  12       30.67       27.98     36.41 o 
 -10   2  12        8.72       27.50     21.17 o 
  -9   2  12       42.33       56.14     15.70 o 
  -8   2  12        5.56       29.52     22.33 o 
  -7   2  12       66.87       57.35     25.50 o 
  -6   2  12       42.51       47.13     19.60 o 
  -5   2  12      153.22      133.89     24.23 o 
  -4   2  12      389.08      391.51     32.99 o 
  -3   2  12       16.03       -3.39     16.24 o 
  -2   2  12       32.92       26.43     19.82 o 
  -1   2  12        1.35       27.08     24.44 o 
   0   2  12      296.61      379.06     39.19 o 
   1   2  12      260.06      239.71     36.69 o 
   2   2  12       96.37       73.46     73.50 o 
   3   2  12        7.08       18.94     23.90 o 
   4   2  12        7.58      -26.74     28.95 o 
  -9   3  12       15.77       16.13     14.46 o 
  -8   3  12       50.46       31.68     41.54 o 
  -7   3  12       30.13       79.15     25.85 o 
  -6   3  12      114.66      161.80     31.81 o 
  -5   3  12      352.26      441.88     40.96 o 
  -4   3  12        4.54       -0.07     12.64 o 
  -3   3  12      423.39      566.86     40.78 o 
  -2   3  12        7.62       16.30     19.51 o 
  -1   3  12       25.45       -4.89     21.78 o 
   0   3  12      185.40      143.80     37.93 o 
   1   3  12       17.58       24.98     27.60 o 
   2   3  12      264.14      178.94    157.29 o 
   3   3  12       23.39        3.29     22.00 o 
   4   3  12        0.45      -31.70     39.12 o 
  -9   4  12       31.90       34.25     20.11 o 
  -8   4  12       32.44       64.20     25.35 o 
  -7   4  12       92.98      107.05     23.64 o 
  -6   4  12       16.65       28.60     22.86 o 
  -5   4  12        3.92       -7.20     19.87 o 
  -4   4  12       11.19        6.30     19.83 o 
  -3   4  12      275.10      300.80     43.03 o 
  -2   4  12      464.67      631.68     45.77 o 
  -1   4  12       15.72       26.60     23.60 o 
   0   4  12       14.12        0.18     20.45 o 
   1   4  12      172.24      113.31     98.24 o 
   2   4  12        0.55       -7.64     22.79 o 
   3   4  12       25.40       12.58     25.15 o 
  -9   5  12        4.95        7.92     14.52 o 
  -8   5  12       19.91       24.34     26.70 o 
  -7   5  12       98.20      138.39     31.62 o 
  -6   5  12        0.24       19.91     18.61 o 
  -5   5  12       67.69       94.48     31.63 o 
  -4   5  12       38.89      112.21     34.12 o 
  -3   5  12       29.08       38.80     23.63 o 
  -2   5  12      125.30      101.89     86.53 o 
  -1   5  12        2.78        4.95     19.64 o 
   0   5  12        3.06       17.63     24.77 o 
   1   5  12        0.37      -10.45     23.86 o 
   2   5  12       20.75        3.20     22.09 o 
  -8   6  12        1.38       29.69     31.48 o 
  -7   6  12       50.32       63.05     22.90 o 
  -6   6  12       32.35       49.09     28.44 o 
  -5   6  12       36.23       46.71     23.76 o 
  -4   6  12       58.62       69.40     31.02 o 
  -3   6  12       12.05       15.35     21.57 o 
  -2   6  12       40.33        7.54     17.05 o 
  -1   6  12      109.40      135.14    125.52 o 
   0   6  12        0.81        8.37     20.36 o 
   1   6  12        5.43      -16.17     25.04 o 
  -6   7  12       94.02      111.03     24.08 o 
  -5   7  12        1.22      -11.52     21.16 o 
  -4   7  12       43.99       66.34     26.27 o 
  -3   7  12       10.34       37.43     22.20 o 
  -2   7  12       14.43       29.96     56.68 o 
  -1   7  12        3.81       28.70     25.18 o 
  -2 -14  13       58.95       69.05     40.63 o 
  -1 -14  13      171.05      277.35     31.32 o 
   0 -14  13      319.12      355.44    222.73 o 
   1 -14  13        0.40       13.24     14.68 o 
   2 -14  13       33.52       46.55     23.58 o 
   3 -14  13       40.96       54.65     26.03 o 
   4 -14  13       13.58       -3.93     14.27 o 
  -3 -13  13       45.03       72.47     26.90 o 
  -2 -13  13       30.23       42.94     29.19 o 
  -1 -13  13        6.88       13.74     35.88 o 
   0 -13  13        8.33       10.22     19.46 o 
   1 -13  13       16.37       -7.91     16.54 o 
   2 -13  13       60.00       69.27     16.85 o 
   3 -13  13       39.74       22.83     14.02 o 
   4 -13  13       20.51       19.99     18.79 o 
   5 -13  13        2.32       14.17     12.25 o 
  -5 -12  13        1.24      -18.85     25.38 o 
  -4 -12  13        0.22      -14.41     21.89 o 
  -3 -12  13       85.12      147.10     40.27 o 
  -2 -12  13       68.38       64.36     31.02 o 
  -1 -12  13       18.44       33.81     24.81 o 
   0 -12  13      201.36      262.62     34.58 o 
   1 -12  13      513.70      695.43     38.44 o 
   2 -12  13      180.31      245.58     23.15 o 
   3 -12  13        3.34        2.49      7.65 o 
   4 -12  13       38.32       29.48     15.02 o 
   5 -12  13        3.35       -3.38      6.89 o 
   6 -12  13       33.00       -0.69      6.32 o 
  -6 -11  13        9.61      -42.31     44.27 o 
  -5 -11  13       30.45        1.70     26.64 o 
  -4 -11  13      372.46      455.97     58.86 o 
  -3 -11  13      100.48      129.23     62.18 o 
  -2 -11  13       21.87       24.94     25.18 o 
  -1 -11  13       21.48       24.28     11.62 o 
   0 -11  13        1.01       -6.38     28.89 o 
   1 -11  13      138.60      121.94     15.12 o 
   2 -11  13       93.09       98.46     15.69 o 
   3 -11  13        3.94       -0.14      8.39 o 
   4 -11  13       82.21       57.75     23.61 o 
   5 -11  13       62.51       40.07     25.94 o 
   6 -11  13        0.35      -11.37     14.15 o 
  -6 -10  13        7.10       -1.70     27.00 o 
  -5 -10  13        6.13        1.95     25.18 o 
  -4 -10  13      255.49      279.74     49.45 o 
  -3 -10  13       20.55       46.47     29.80 o 
  -2 -10  13      169.72      162.15     14.90 o 
  -1 -10  13      481.99      620.88     23.59 o 
   0 -10  13      621.99      657.13     27.23 o 
   1 -10  13        4.40        4.57     12.38 o 
   2 -10  13       72.50      115.25     17.22 o 
   3 -10  13      348.00      417.91     25.41 o 
   4 -10  13        0.56        5.50     13.36 o 
   5 -10  13      123.76       50.06     46.16 o 
   6 -10  13        1.17       -0.20      8.86 o 
   7 -10  13       14.07        5.93      9.54 o 
  -7  -9  13       45.28       -1.70     29.56 o 
  -6  -9  13       66.58        3.53     28.59 o 
  -5  -9  13       59.87       94.41     39.90 o 
  -4  -9  13       24.39        5.11     24.45 o 
  -3  -9  13       54.53       56.60      8.97 o 
  -2  -9  13        8.48        8.58     12.26 o 
  -1  -9  13        6.18       11.89     10.14 o 
   0  -9  13      116.95      155.67     18.29 o 
   1  -9  13       26.06       58.55     13.06 o 
   2  -9  13      109.37      117.21     15.60 o 
   3  -9  13      138.67      146.71     61.32 o 
   4  -9  13       92.76       70.56     31.58 o 
   5  -9  13       75.42       92.86     19.20 o 
   6  -9  13       14.59        3.57      8.91 o 
   7  -9  13       23.71        9.57     13.58 o 
  -8  -8  13       25.27      -10.10     59.97 o 
  -7  -8  13        4.85       -1.09     26.15 o 
  -6  -8  13        4.53       -3.28     26.15 o 
  -5  -8  13       44.80       27.62     49.63 o 
  -4  -8  13       44.90       97.20     34.31 o 
  -3  -8  13      711.11      859.07     27.11 o 
  -2  -8  13      586.99      640.12     27.69 o 
  -1  -8  13      474.31      553.78     26.99 o 
   0  -8  13      229.04      255.48     20.97 o 
   1  -8  13      132.02      186.84     17.65 o 
   2  -8  13      282.26      311.12     21.22 o 
   3  -8  13        1.90        4.79     12.46 o 
   4  -8  13        9.28       -2.25     12.27 o 
   5  -8  13      147.38      174.34     20.23 o 
   6  -8  13       36.01       28.78     16.46 o 
   7  -8  13       12.74       -4.24      9.62 o 
  -8  -7  13        0.38        4.50     30.04 o 
  -7  -7  13      102.35        3.41     27.38 o 
  -6  -7  13       12.05       33.69     52.79 o 
  -5  -7  13        1.16       -6.20     24.69 o 
  -4  -7  13      208.04      273.75     27.52 o 
  -3  -7  13        3.99        7.59      9.73 o 
  -2  -7  13        2.28        3.43      8.66 o 
  -1  -7  13        9.56       23.72     13.27 o 
   0  -7  13       94.29      140.76     16.34 o 
   1  -7  13      854.09     1031.29     37.33 o 
   2  -7  13        5.53       -1.51     12.47 o 
   3  -7  13        0.48        2.84     13.23 o 
   4  -7  13        6.57        7.63     12.69 o 
   5  -7  13       28.14       41.30     17.07 o 
   6  -7  13      150.32      146.95     38.80 o 
   7  -7  13        9.63       23.55     13.90 o 
  -9  -6  13        0.25       29.43     38.31 o 
  -8  -6  13        0.31      -13.38     31.87 o 
  -7  -6  13       11.83       70.30     39.41 o 
  -6  -6  13        5.85      -17.64     28.46 o 
  -5  -6  13       35.27       36.12     11.35 o 
  -4  -6  13      458.82      577.93     27.47 o 
  -3  -6  13      226.77      256.08     21.42 o 
  -2  -6  13      100.37      100.89     15.74 o 
  -1  -6  13       16.48        5.67      9.65 o 
   0  -6  13      524.77      600.52     29.47 o 
   1  -6  13       54.64       69.92     15.64 o 
   2  -6  13       20.98       19.57     13.52 o 
   3  -6  13      145.91      154.33     58.93 o 
   4  -6  13        5.35        6.28     18.89 o 
   5  -6  13       30.05       50.34     18.23 o 
   6  -6  13        7.10      -13.79     14.23 o 
   7  -6  13       43.36       40.46     15.67 o 
  -9  -5  13       31.33       73.96     71.89 o 
  -8  -5  13        1.20      -20.92     32.84 o 
  -7  -5  13       29.49       28.22     32.11 o 
  -6  -5  13       32.30       29.33      7.85 o 
  -5  -5  13       16.47       23.68     11.91 o 
  -4  -5  13       17.46       15.98     12.60 o 
  -3  -5  13      120.29      132.01     15.91 o 
  -2  -5  13       97.29      125.01     16.35 o 
  -1  -5  13       14.99        4.17     12.81 o 
   0  -5  13       38.73       43.33     16.57 o 
   1  -5  13      207.98      235.62     25.00 o 
   2  -5  13      351.54      375.31     26.67 o 
   3  -5  13        0.64      -15.39     18.78 o 
   4  -5  13       41.72       46.02     18.61 o 
   5  -5  13       51.21       45.61     23.08 o 
   6  -5  13       46.56       75.08     36.97 o 
   7  -5  13        6.67        2.00     14.20 o 
  -9  -4  13       14.59       33.69     36.49 o 
  -8  -4  13       27.92      -10.22     28.71 o 
  -7  -4  13        7.75        0.38      2.34 o 
  -6  -4  13      412.31      528.25     39.31 o 
  -5  -4  13      398.31      461.38     43.03 o 
  -4  -4  13      287.21      264.10     31.31 o 
  -3  -4  13      866.12     1011.54     57.84 o 
  -2  -4  13     1206.76     1385.84     50.56 o 
  -1  -4  13       81.43      101.37     25.08 o 
   0  -4  13       80.44      116.19     22.72 o 
   1  -4  13        4.82        2.90     12.06 o 
   2  -4  13       39.86       29.70     17.66 o 
   3  -4  13      119.19      161.26     27.29 o 
   4  -4  13        1.10        7.94     17.78 o 
   5  -4  13       33.62       50.41     21.04 o 
   6  -4  13       74.51       74.08     30.26 o 
  -9  -3  13        7.11       -2.31     25.06 o 
  -8  -3  13       89.19       92.62      8.43 o 
  -7  -3  13      547.35      681.34     54.72 o 
  -6  -3  13        0.23        7.05     16.60 o 
  -5  -3  13      396.70      409.47     34.57 o 
  -4  -3  13      152.79      132.99     24.25 o 
  -3  -3  13        2.44       -8.67     15.10 o 
  -2  -3  13     1015.42     1161.09     91.81 o 
  -1  -3  13       34.86       68.08     21.21 o 
   0  -3  13     1126.43     1386.24     64.21 o 
   1  -3  13      114.58      121.48     30.46 o 
   2  -3  13      147.73      200.08     35.81 o 
   3  -3  13        3.63       -7.69     19.27 o 
   4  -3  13      196.84      229.29     33.28 o 
   5  -3  13        7.21       24.18     20.99 o 
   6  -3  13       67.58       83.93     30.79 o 
  -9  -2  13        8.36       -2.54     12.04 o 
  -8  -2  13      107.17       35.63     24.13 o 
  -7  -2  13      305.64      391.69     36.40 o 
  -6  -2  13      101.34      101.77     24.70 o 
  -5  -2  13     1669.57     1985.43     72.41 o 
  -4  -2  13      626.17      914.92     89.07 o 
  -3  -2  13      241.51      284.72     29.26 o 
  -2  -2  13      203.75      211.70     27.98 o 
  -1  -2  13      609.65      733.14     42.11 o 
   0  -2  13       80.66       87.05     29.90 o 
   1  -2  13      336.23      446.28     38.40 o 
   2  -2  13       11.62       18.35     21.11 o 
   3  -2  13       38.60       40.74     24.43 o 
   4  -2  13      145.37      213.71     37.00 o 
   5  -2  13       26.10       46.75     38.86 o 
   6  -2  13       21.88       17.69     19.00 o 
 -10  -1  13       87.15      114.49     42.59 o 
  -9  -1  13      100.05      147.22     85.24 o 
  -8  -1  13       35.61       56.24     12.57 o 
  -7  -1  13       45.43       60.38     23.11 o 
  -6  -1  13       21.87       26.48     19.34 o 
  -5  -1  13       87.62       92.08     22.80 o 
  -4  -1  13      781.77      837.71     43.63 o 
  -3  -1  13      156.00      203.88     28.11 o 
  -2  -1  13       60.65      126.20     25.24 o 
  -1  -1  13      134.43      160.74     28.53 o 
   0  -1  13      518.75      757.71     69.66 o 
   1  -1  13      402.64      443.88     41.12 o 
   2  -1  13      281.03      321.52     40.07 o 
   3  -1  13        0.45       54.88     27.57 o 
   4  -1  13       35.06       55.01     55.96 o 
   5  -1  13       82.35       93.50     53.56 o 
  -9   0  13      147.67      145.85     48.69 o 
  -8   0  13       18.48       79.58     36.67 o 
  -7   0  13       97.97      147.76     27.06 o 
  -6   0  13       14.48       15.21     17.81 o 
  -5   0  13       75.97      103.03     23.77 o 
  -4   0  13       17.37       23.90     18.43 o 
  -3   0  13      419.02      559.39     38.88 o 
  -2   0  13      177.09      148.40     33.94 o 
  -1   0  13       22.83       35.02     32.17 o 
   0   0  13       51.57       14.02     24.15 o 
   1   0  13        1.03       20.06     22.01 o 
   2   0  13      697.75      899.91     71.23 o 
   3   0  13       76.89       37.14     38.57 o 
   4   0  13        0.24       44.94     46.46 o 
   5   0  13       22.15       23.24     29.53 o 
  -9   1  13        4.30       -5.49     11.25 o 
  -8   1  13       49.77       75.86     32.60 o 
  -7   1  13        1.09      -18.94     18.94 o 
  -6   1  13        1.29        6.70     16.38 o 
  -5   1  13       27.42       29.92     19.65 o 
  -4   1  13       14.53       10.26     17.08 o 
  -3   1  13      594.68      600.14     42.11 o 
  -2   1  13      126.57      182.60     30.92 o 
  -1   1  13      180.66      184.33     32.02 o 
   0   1  13        2.13       23.07     22.94 o 
   1   1  13       48.81       46.32     27.01 o 
   2   1  13        6.59        7.63     27.87 o 
   3   1  13       98.62      167.73    138.29 o 
   4   1  13        0.63       48.72     40.53 o 
  -9   2  13        3.71       36.18     19.57 o 
  -8   2  13        8.55       21.40     24.12 o 
  -7   2  13      105.77      121.31     26.92 o 
  -6   2  13       22.96       15.70     18.53 o 
  -5   2  13       67.95      108.67     29.32 o 
  -4   2  13        4.69        6.20     17.29 o 
  -3   2  13        2.36       -4.62     20.33 o 
  -2   2  13      224.37      292.87     44.42 o 
  -1   2  13       10.76       -9.37     25.05 o 
   0   2  13      262.70      310.42    193.66 o 
   1   2  13        9.23       -9.38     23.03 o 
   2   2  13       10.70       -5.13     22.40 o 
   3   2  13       15.64        2.15     20.90 o 
   4   2  13       22.82        5.54     24.99 o 
  -9   3  13        3.65      -13.37     15.31 o 
  -8   3  13        1.62       -6.88     26.09 o 
  -7   3  13       21.18       30.83     20.40 o 
  -6   3  13       19.50       38.34     22.38 o 
  -5   3  13      295.98      387.54     45.23 o 
  -4   3  13       48.57       96.23     27.23 o 
  -3   3  13        4.50      -17.61     21.31 o 
  -2   3  13       61.00       97.30     30.11 o 
  -1   3  13      430.41      573.48     49.22 o 
   0   3  13       32.35       26.73     26.26 o 
   1   3  13       90.48       38.76     49.40 o 
   2   3  13        7.48        1.85     21.83 o 
   3   3  13        7.19       10.73     41.72 o 
  -8   4  13        2.60      -16.98     18.99 o 
  -7   4  13        1.32       10.54     21.10 o 
  -6   4  13       53.85      101.39     26.58 o 
  -5   4  13        0.07       25.01     21.37 o 
  -4   4  13       68.31       77.87     27.81 o 
  -3   4  13        1.88        4.64     19.34 o 
  -2   4  13       15.95       13.29     26.43 o 
  -1   4  13      114.84       72.20    103.44 o 
   0   4  13      195.89      218.83    175.00 o 
   1   4  13       38.66        6.79     24.29 o 
   2   4  13       28.96       10.39     25.02 o 
  -7   5  13       13.98       37.27     35.09 o 
  -6   5  13       25.65       11.79     19.68 o 
  -5   5  13       63.80       55.15     36.01 o 
  -4   5  13       55.96       76.28     35.31 o 
  -3   5  13      114.78      105.31     96.50 o 
  -2   5  13        7.62       37.51     54.25 o 
  -1   5  13       29.21       10.74     30.31 o 
   0   5  13        0.87      -10.79     25.28 o 
  -6   6  13       23.83      102.58     35.75 o 
  -5   6  13       36.02       69.86     48.05 o 
  -4   6  13        2.29       -3.45     16.29 o 
  -3   6  13       33.70       48.30     26.52 o 
  -2   6  13       11.24       26.81     32.35 o 
  -1   6  13        4.49       -8.41     20.29 o 
  -1 -14  14      160.50      203.63     40.17 o 
   0 -14  14      117.00      137.15     34.07 o 
   1 -14  14      113.47      138.36     46.97 o 
   2 -14  14        2.67       -7.66     16.54 o 
   3 -14  14       10.69       -3.38     41.17 o 
  -3 -13  14       23.30       -2.68     24.57 o 
  -2 -13  14        7.85       11.68     42.20 o 
  -1 -13  14        4.56       35.51     44.15 o 
   0 -13  14       48.25       60.34     43.06 o 
   1 -13  14       16.55       21.55     14.60 o 
   2 -13  14        9.76       13.81     17.49 o 
   3 -13  14        4.64      -10.09     17.84 o 
   4 -13  14        0.30       -2.82     14.57 o 
  -4 -12  14       16.21       -0.12     21.89 o 
  -3 -12  14       14.54       42.57     33.08 o 
  -2 -12  14        0.67      -17.76     26.15 o 
  -1 -12  14       35.59       37.59     26.52 o 
   0 -12  14       50.95       52.92     20.60 o 
   1 -12  14        5.70        6.92     14.62 o 
   2 -12  14       95.03      103.69     15.80 o 
   3 -12  14      135.35      207.64     18.20 o 
   4 -12  14        6.61       16.92     20.36 o 
   5 -12  14       24.47       27.32     15.98 o 
  -5 -11  14       41.09        3.41     28.22 o 
  -4 -11  14        5.66        0.00     20.80 o 
  -3 -11  14      308.49      362.64     52.62 o 
  -2 -11  14      395.97      497.37     52.89 o 
  -1 -11  14      160.37      204.71     19.81 o 
   0 -11  14       92.08      130.58     18.28 o 
   1 -11  14       26.18       35.71     12.96 o 
   2 -11  14        2.78        4.35     13.78 o 
   3 -11  14       48.29       46.08     20.34 o 
   4 -11  14       26.13       21.61     15.18 o 
   5 -11  14       15.34       18.49     17.17 o 
  -6 -10  14        1.82        1.70     28.34 o 
  -5 -10  14       14.77        0.85     40.26 o 
  -4 -10  14       24.98        1.22     23.23 o 
  -3 -10  14       38.76       39.05     30.41 o 
  -2 -10  14       31.86       28.94     10.85 o 
  -1 -10  14       19.41       19.63     13.57 o 
   0 -10  14      106.80      145.46     19.73 o 
   1 -10  14      610.75      771.31     49.62 o 
   2 -10  14       35.59       42.48     13.99 o 
   3 -10  14       17.97       24.65     14.12 o 
   4 -10  14      133.51       67.25     44.65 o 
   5 -10  14        4.36       -3.65     10.71 o 
   6 -10  14       54.78       29.41     31.28 o 
  -7  -9  14       47.04       -1.09     29.32 o 
  -6  -9  14        0.13        0.49     40.74 o 
  -5  -9  14      153.79       -1.22     25.56 o 
  -4  -9  14      437.13      734.24    103.13 o 
  -3  -9  14      157.60      198.23     18.49 o 
  -2  -9  14       18.30       14.45     13.27 o 
  -1  -9  14       24.27       16.88     13.15 o 
   0  -9  14      144.42      148.51     21.09 o 
   1  -9  14       45.72       63.01     14.97 o 
   2  -9  14       27.62       38.35     21.35 o 
   3  -9  14        0.64       11.28     14.52 o 
   4  -9  14       25.47       27.85     15.22 o 
   5  -9  14       59.87       46.95     18.41 o 
   6  -9  14       23.24        2.01      9.36 o 
  -7  -8  14       32.85        1.95     47.32 o 
  -6  -8  14       47.24       -1.58     25.30 o 
  -5  -8  14        0.21       39.65     33.20 o 
  -4  -8  14       23.17       12.61     10.93 o 
  -3  -8  14       86.84       84.04     12.10 o 
  -2  -8  14      363.96      440.85     29.74 o 
  -1  -8  14      940.70     1117.50     37.09 o 
   0  -8  14      287.98      273.42     27.74 o 
   1  -8  14        9.51       17.23     14.16 o 
   2  -8  14      169.32      219.57     24.19 o 
   3  -8  14       16.63       12.26     13.41 o 
   4  -8  14      110.40      108.48     40.83 o 
   5  -8  14       37.44       41.26     16.03 o 
   6  -8  14        1.95       -4.32     13.69 o 
  -8  -7  14        9.11      -75.04     75.65 o 
  -7  -7  14       13.71        1.46     25.79 o 
  -6  -7  14      264.26      418.84     60.89 o 
  -5  -7  14      106.29       90.17     26.71 o 
  -4  -7  14        1.77        4.14     11.09 o 
  -3  -7  14      219.44      214.50     19.32 o 
  -2  -7  14       86.25      110.88     25.61 o 
  -1  -7  14      235.84      226.38     21.87 o 
   0  -7  14        0.30       -2.35     10.00 o 
   1  -7  14      106.91      118.13     21.19 o 
   2  -7  14      471.14      584.30     34.20 o 
   3  -7  14      146.36      134.74     55.72 o 
   4  -7  14      149.02      114.92     49.83 o 
   5  -7  14      157.00      215.62     24.61 o 
   6  -7  14       20.51       21.72     20.00 o 
  -8  -6  14        6.08       72.37     43.91 o 
  -7  -6  14       12.79        8.27     29.80 o 
  -6  -6  14        0.85       -1.34     23.72 o 
  -5  -6  14       40.08       44.48     14.64 o 
  -4  -6  14      264.39      290.46     22.92 o 
  -3  -6  14      144.48      210.51     19.37 o 
  -2  -6  14      118.15      118.69     18.46 o 
  -1  -6  14       72.70       58.87     20.57 o 
   0  -6  14      219.88      294.65     23.38 o 
   1  -6  14       28.95       41.12     15.78 o 
   2  -6  14       46.67       37.60     17.35 o 
   3  -6  14       28.72       18.54     17.73 o 
   4  -6  14        5.67       -1.82     14.30 o 
   5  -6  14       39.24       41.20     18.20 o 
   6  -6  14       83.24      114.90     31.68 o 
  -8  -5  14       61.42       89.30     73.73 o 
  -7  -5  14        3.05       57.16     37.34 o 
  -6  -5  14       12.55        5.68      8.04 o 
  -5  -5  14       74.87       80.66     13.15 o 
  -4  -5  14        3.05        9.52     10.72 o 
  -3  -5  14        0.35        2.24      9.87 o 
  -2  -5  14      645.72      729.06     33.74 o 
  -1  -5  14        5.93       -9.81     12.60 o 
   0  -5  14      298.60      321.70     29.56 o 
   1  -5  14      203.45      256.64     25.48 o 
   2  -5  14       66.30       73.08     19.94 o 
   3  -5  14        0.25      -18.01     18.44 o 
   4  -5  14       55.86       88.91     23.41 o 
   5  -5  14       18.55       44.86     20.12 o 
   6  -5  14       44.36       45.86     18.05 o 
  -9  -4  14       40.79       79.56     44.04 o 
  -8  -4  14        7.22       38.80     37.22 o 
  -7  -4  14       12.55        7.42     12.11 o 
  -6  -4  14        7.87       -0.22     14.28 o 
  -5  -4  14       57.25       75.36     24.47 o 
  -4  -4  14      500.89      686.92     43.16 o 
  -3  -4  14       66.36       53.00     21.07 o 
  -2  -4  14        1.59      -10.96     20.21 o 
  -1  -4  14        1.06        1.39     22.99 o 
   0  -4  14      150.28      181.58     33.97 o 
   1  -4  14      313.38      318.36     32.77 o 
   2  -4  14       81.82      113.96     26.59 o 
   3  -4  14       61.34       57.22     21.72 o 
   4  -4  14       10.76       22.62     19.94 o 
   5  -4  14       69.49       85.28     25.75 o 
   6  -4  14        3.10        6.03     15.10 o 
  -9  -3  14       95.50       81.40     70.45 o 
  -8  -3  14       33.77       12.63     33.70 o 
  -7  -3  14        1.21       13.28     20.81 o 
  -6  -3  14       75.73      101.24     32.75 o 
  -5  -3  14      300.87      364.67     35.44 o 
  -4  -3  14       10.49       12.16     17.49 o 
  -3  -3  14       42.15       71.56     23.35 o 
  -2  -3  14      420.59      460.88     45.78 o 
  -1  -3  14      173.39      168.70     29.04 o 
   0  -3  14      118.57      156.67     29.78 o 
   1  -3  14       31.13       41.62     23.30 o 
   2  -3  14      672.96      971.68     57.87 o 
   3  -3  14      164.75      213.59     31.02 o 
   4  -3  14        3.12        5.95     20.48 o 
   5  -3  14       34.01       95.14     25.89 o 
  -9  -2  14       15.17       20.68     32.48 o 
  -8  -2  14      171.42      144.91     47.96 o 
  -7  -2  14       19.31       35.90     23.52 o 
  -6  -2  14       11.70       16.81     19.53 o 
  -5  -2  14       61.04       80.65     29.67 o 
  -4  -2  14       19.18       16.40     23.78 o 
  -3  -2  14      583.30      804.93     61.26 o 
  -2  -2  14      452.54      637.69     51.87 o 
  -1  -2  14       77.41      104.11     27.32 o 
   0  -2  14       11.86       19.56     21.11 o 
   1  -2  14       58.10       23.71     25.49 o 
   2  -2  14       63.01      119.28     32.49 o 
   3  -2  14      252.66      227.45    193.88 o 
   4  -2  14        8.42        6.70     21.10 o 
   5  -2  14       10.10      -10.31     43.03 o 
  -9  -1  14        1.23        4.48     10.35 o 
  -8  -1  14       98.24       62.68     65.10 o 
  -7  -1  14      212.22      226.22     33.80 o 
  -6  -1  14       42.18       47.21     24.21 o 
  -5  -1  14       63.86       53.61     28.13 o 
  -4  -1  14        6.27       31.83     26.51 o 
  -3  -1  14        4.52        8.74     17.65 o 
  -2  -1  14      223.97      301.56     55.41 o 
  -1  -1  14        4.44       -8.36     24.09 o 
   0  -1  14      415.72      564.12     47.91 o 
   1  -1  14       36.38       25.07     29.93 o 
   2  -1  14        0.46       -9.59     23.33 o 
   3  -1  14       45.31       84.34     79.56 o 
   4  -1  14       51.46       57.84     58.94 o 
  -9   0  14        1.45        6.39     17.07 o 
  -8   0  14        3.45       16.78     20.64 o 
  -7   0  14      103.16       75.90     26.22 o 
  -6   0  14       53.81       77.03     25.61 o 
  -5   0  14      207.68      294.39     72.08 o 
  -4   0  14      134.50      170.85     30.26 o 
  -3   0  14        4.16        2.04     16.15 o 
  -2   0  14        0.86      -12.69     20.38 o 
  -1   0  14      319.72      482.91     44.49 o 
   0   0  14       28.84       46.90     31.75 o 
   1   0  14      301.09      404.88     46.68 o 
   2   0  14        3.05       11.98     25.32 o 
   3   0  14        8.36       11.78     25.60 o 
   4   0  14       50.63       25.17     29.52 o 
  -9   1  14       49.68       88.02     21.26 o 
  -8   1  14        1.43       41.08     23.57 o 
  -7   1  14        8.06       17.86     20.93 o 
  -6   1  14      111.58      141.01     36.18 o 
  -5   1  14       19.24       29.11     25.85 o 
  -4   1  14      291.27      355.30     37.43 o 
  -3   1  14       83.22      111.32     29.89 o 
  -2   1  14       91.87      159.93     32.85 o 
  -1   1  14      146.15       79.16     69.81 o 
   0   1  14      259.67      266.14    196.39 o 
   1   1  14      190.96      176.61    125.82 o 
   2   1  14       23.27       23.69     29.44 o 
   3   1  14        2.03       -2.48     22.67 o 
  -8   2  14        0.17       11.23     21.16 o 
  -7   2  14       58.11       86.87     31.77 o 
  -6   2  14       20.66       13.52     23.94 o 
  -5   2  14        1.45       -5.84     18.24 o 
  -4   2  14      179.63      153.32     32.11 o 
  -3   2  14      257.85      371.86     41.52 o 
  -2   2  14       82.78       70.84     74.83 o 
  -1   2  14       10.84       -5.60     21.61 o 
   0   2  14       24.84       -8.40     23.28 o 
   1   2  14        0.35        1.23     21.51 o 
   2   2  14       76.47       67.52     70.57 o 
  -8   3  14       15.37       33.33     35.52 o 
  -7   3  14        4.43      -13.85     20.13 o 
  -6   3  14       57.94       47.66     77.19 o 
  -5   3  14        6.98       12.71     25.78 o 
  -4   3  14        1.11        6.69     20.12 o 
  -3   3  14      295.91      473.21     46.90 o 
  -2   3  14       54.51       -1.17     18.91 o 
  -1   3  14       87.27       90.17     79.33 o 
   0   3  14        1.03      -22.08     27.38 o 
   1   3  14        4.62      -19.09     30.04 o 
  -7   4  14       18.62       14.66     21.01 o 
  -6   4  14       25.10       43.53     30.97 o 
  -5   4  14       79.16      180.28     49.03 o 
  -4   4  14       10.78       -3.62     19.97 o 
  -3   4  14        8.95        1.93     19.80 o 
  -2   4  14      111.95       99.35     87.80 o 
  -1   4  14        0.17       38.68     51.02 o 
   0   4  14       61.01       25.82     49.44 o 
  -6   5  14        0.29      -15.00     22.34 o 
  -5   5  14      102.89      223.42     38.29 o 
  -4   5  14       15.00      -24.76     26.63 o 
  -3   5  14        0.91       20.53     26.00 o 
  -2   5  14        0.21       10.60     25.42 o 
  -2 -13  15       43.26      113.25     38.68 o 
  -1 -13  15        0.22       57.89     30.41 o 
   0 -13  15       72.26       65.87     61.26 o 
   1 -13  15      118.30      131.51     26.94 o 
   2 -13  15        5.39        3.51     13.32 o 
   3 -13  15        0.38       -5.76     10.35 o 
  -4 -12  15      122.15       -0.12     23.24 o 
  -3 -12  15        8.20      -15.20     29.43 o 
  -2 -12  15       16.05      -11.19     25.30 o 
  -1 -12  15       11.24        2.78     10.17 o 
   0 -12  15       28.20        9.22     12.74 o 
   1 -12  15       33.43       36.98     14.19 o 
   2 -12  15        6.22       17.08     14.30 o 
   3 -12  15       11.43        7.56     12.49 o 
   4 -12  15       29.31       23.29     13.63 o 
  -5 -11  15       36.28       -1.46     27.86 o 
  -4 -11  15       88.80       -0.85     40.15 o 
  -3 -11  15       15.12        1.34     22.62 o 
  -2 -11  15      106.91       73.54     80.86 o 
  -1 -11  15      153.60      276.71     20.69 o 
   0 -11  15      186.06      198.22     23.50 o 
   1 -11  15        0.06       -0.69     15.92 o 
   2 -11  15       29.58       36.40     16.24 o 
   3 -11  15       17.60       22.86     15.34 o 
   4 -11  15       31.70       27.46     14.03 o 
  -5 -10  15       13.68        0.49     24.69 o 
  -4 -10  15        5.89       -2.31     24.57 o 
  -3 -10  15       58.55       37.90     26.89 o 
  -2 -10  15       44.60       24.89     21.34 o 
  -1 -10  15       28.92       43.42     14.28 o 
   0 -10  15       69.16       86.11     17.82 o 
   1 -10  15       37.60       57.62     18.13 o 
   2 -10  15      139.32      140.68     53.10 o 
   3 -10  15       85.37       93.78     40.33 o 
   4 -10  15        6.88      -10.27     12.67 o 
   5 -10  15       62.93       25.48     31.07 o 
  -6  -9  15       25.31        0.85     26.64 o 
  -5  -9  15       39.82       -1.58     26.15 o 
  -4  -9  15       96.16      103.22     54.76 o 
  -3  -9  15      188.21      261.50     82.16 o 
  -2  -9  15      281.84      291.08     19.79 o 
  -1  -9  15        6.20        8.26     11.18 o 
   0  -9  15      155.04      291.42     26.37 o 
   1  -9  15       58.09       51.61     17.82 o 
   2  -9  15        0.19        9.34     12.90 o 
   3  -9  15       30.15       20.30     14.68 o 
   4  -9  15       76.01       55.75     23.57 o 
   5  -9  15       33.66       31.21     15.64 o 
  -7  -8  15       31.80       -6.33     32.96 o 
  -6  -8  15       24.27        0.49     25.42 o 
  -5  -8  15       89.40        3.04     26.89 o 
  -4  -8  15       44.79       44.61     19.05 o 
  -3  -8  15       34.89       36.74     11.39 o 
  -2  -8  15        9.04        2.36     20.97 o 
  -1  -8  15       21.79       32.29     14.39 o 
   0  -8  15      298.28      351.90     25.37 o 
   1  -8  15      281.09      405.28     27.62 o 
   2  -8  15       36.14       38.18     20.62 o 
   3  -8  15       25.06       31.29     16.70 o 
   4  -8  15        7.16        8.57     14.47 o 
   5  -8  15        1.86        1.05     21.09 o 
  -7  -7  15       11.72       -0.73     26.64 o 
  -6  -7  15        0.16        0.61     24.20 o 
  -5  -7  15      112.11        0.37     16.09 o 
  -4  -7  15      596.92      696.91     36.91 o 
  -3  -7  15       13.07       13.75     14.42 o 
  -2  -7  15       25.73       41.70     14.20 o 
  -1  -7  15        0.96        8.90     12.21 o 
   0  -7  15       44.00       60.28     17.22 o 
   1  -7  15      317.52      400.31     28.22 o 
   2  -7  15       13.12        8.98     16.31 o 
   3  -7  15      241.20      316.79     33.25 o 
   4  -7  15       32.05       26.42     19.09 o 
   5  -7  15        8.71        2.98     16.04 o 
  -8  -6  15        0.11       33.20     40.87 o 
  -7  -6  15       63.95      133.71     49.52 o 
  -6  -6  15       53.85       25.79     11.01 o 
  -5  -6  15       44.49       18.93      9.53 o 
  -4  -6  15       23.65       15.38     16.67 o 
  -3  -6  15        9.56       11.92     14.89 o 
  -2  -6  15      414.89      436.93     26.77 o 
  -1  -6  15      118.83      106.01     19.22 o 
   0  -6  15        4.07       16.80     16.77 o 
   1  -6  15       61.48       56.55     18.98 o 
   2  -6  15      317.79      374.32     35.04 o 
   3  -6  15       44.71       34.37     22.71 o 
   4  -6  15        2.09        3.41     15.78 o 
   5  -6  15       34.57       33.87     16.25 o 
  -8  -5  15        6.01       -2.80     28.70 o 
  -7  -5  15       91.31       57.31     41.74 o 
  -6  -5  15       71.41       84.69     13.18 o 
  -5  -5  15        6.83       -3.11     11.52 o 
  -4  -5  15       15.67        9.09     12.17 o 
  -3  -5  15       97.01      124.40     21.92 o 
  -2  -5  15       22.31       37.99     16.26 o 
  -1  -5  15      162.04      180.54     23.73 o 
   0  -5  15        2.88       21.28     16.42 o 
   1  -5  15       30.61       11.22     16.18 o 
   2  -5  15       29.03       27.55     21.06 o 
   3  -5  15      207.66      189.93     81.70 o 
   4  -5  15        3.26      -20.32     20.32 o 
   5  -5  15       73.16       85.39     20.33 o 
  -8  -4  15        4.70       -6.32     30.53 o 
  -7  -4  15        0.73      -24.50     24.50 o 
  -6  -4  15       85.60       33.07     35.53 o 
  -5  -4  15       33.40        6.94     18.85 o 
  -4  -4  15      402.66      518.07     50.76 o 
  -3  -4  15       69.55      107.10     43.46 o 
  -2  -4  15       96.07      131.40     45.73 o 
  -1  -4  15       46.89       79.49     30.46 o 
   0  -4  15      492.65      629.38     55.37 o 
   1  -4  15       19.62       16.45     18.15 o 
   2  -4  15        2.06       19.20     19.79 o 
   3  -4  15       58.36       47.70     23.35 o 
   4  -4  15       55.56       37.55     26.98 o 
   5  -4  15       30.62       26.66     17.87 o 
  -8  -3  15        2.01       11.10     22.75 o 
  -7  -3  15       26.43       -0.16     15.82 o 
  -6  -3  15        7.93      -11.76     20.40 o 
  -5  -3  15      153.37      222.79     42.42 o 
  -4  -3  15        9.85       12.52     20.12 o 
  -3  -3  15       12.48       18.49     20.31 o 
  -2  -3  15       12.57        1.68     16.57 o 
  -1  -3  15       28.54       84.50     27.52 o 
   0  -3  15      118.48      165.80     41.22 o 
   1  -3  15      228.60      423.91     45.13 o 
   2  -3  15       38.87        9.51     19.54 o 
   3  -3  15        9.50       15.77     24.86 o 
   4  -3  15       25.38       82.32     67.55 o 
  -8  -2  15        5.53      -13.31     22.38 o 
  -7  -2  15        2.78       -2.13     17.54 o 
  -6  -2  15        5.33        8.47     32.21 o 
  -5  -2  15        1.06        0.24     14.04 o 
  -4  -2  15      262.03      314.81     37.33 o 
  -3  -2  15       26.37       52.30     25.41 o 
  -2  -2  15      178.59      254.12     42.49 o 
  -1  -2  15      128.95      200.04     38.28 o 
   0  -2  15      269.47      330.69     41.99 o 
   1  -2  15      171.44       98.82    116.68 o 
   2  -2  15       75.24       72.11     55.54 o 
   3  -2  15        5.71       21.93     27.31 o 
   4  -2  15        3.84      -14.08     24.83 o 
  -8  -1  15        0.09       -7.87     20.41 o 
  -7  -1  15       69.78       28.39     31.57 o 
  -6  -1  15       88.97       44.48     48.73 o 
  -5  -1  15       80.50      119.47     29.25 o 
  -4  -1  15       69.93       49.92     38.75 o 
  -3  -1  15      239.90      270.89     37.79 o 
  -2  -1  15       46.08       26.66     31.69 o 
  -1  -1  15        4.68       15.56     23.30 o 
   0  -1  15       29.45       29.66     32.32 o 
   1  -1  15        8.85        1.34     20.04 o 
   2  -1  15      184.75      186.28    144.20 o 
   3  -1  15        2.22        9.34     32.75 o 
  -8   0  15        0.34        5.08     19.70 o 
  -7   0  15       15.93       21.26     37.92 o 
  -6   0  15      174.44      127.56    112.36 o 
  -5   0  15        1.75        4.20     18.86 o 
  -4   0  15       10.77        5.70     19.15 o 
  -3   0  15      365.28      502.56     47.08 o 
  -2   0  15      272.27      179.21    133.92 o 
  -1   0  15       85.29        0.18     17.25 o 
   0   0  15       12.36       -0.47     18.65 o 
   1   0  15       10.43       20.89     27.44 o 
   2   0  15       32.92       67.50     66.78 o 
   3   0  15       60.30       57.87     58.33 o 
  -8   1  15       42.90       76.58     29.22 o 
  -7   1  15       43.72       13.47     27.86 o 
  -6   1  15       62.46       46.37     50.98 o 
  -5   1  15       67.78       -1.44     20.19 o 
  -4   1  15       19.60       -3.28     19.39 o 
  -3   1  15        0.24       -4.44     19.87 o 
  -2   1  15      322.02      427.94     47.32 o 
  -1   1  15        3.33        2.85     34.79 o 
   0   1  15       97.08       74.68     94.55 o 
   1   1  15       11.24       17.16     31.61 o 
   2   1  15        0.91       16.75     36.45 o 
  -7   2  15       26.34       12.79     35.40 o 
  -6   2  15        0.02       -3.27     18.61 o 
  -5   2  15      247.31      444.63     46.21 o 
  -4   2  15        8.30       -0.37     17.28 o 
  -3   2  15        6.87       -4.58     26.10 o 
  -2   2  15       12.68       -8.25     27.93 o 
  -1   2  15       86.13        1.91     21.79 o 
   0   2  15       29.74       -5.25     23.48 o 
   1   2  15       12.59        3.95     24.98 o 
  -6   3  15       58.36       36.85     49.45 o 
  -5   3  15       32.94       -1.30     22.21 o 
  -4   3  15      126.76        0.76     23.24 o 
  -3   3  15       23.17       -0.43     22.60 o 
  -2   3  15        6.95       -0.39     23.80 o 
  -1   3  15        2.01      -21.25     28.55 o 
   0   3  15       10.93       14.37     28.35 o 
  -5   4  15       13.74      -23.25     26.31 o 
  -4   4  15       27.22        6.33     27.93 o 
  -3   4  15       36.30       -0.40     19.89 o 
  -2   4  15        8.50       -9.05     25.84 o 
   0 -13  16       11.02       -0.62     11.13 o 
  -3 -12  16      111.17      248.73     52.69 o 
  -2 -12  16       49.98      114.23     64.23 o 
  -1 -12  16       31.49       10.93     19.28 o 
   0 -12  16        3.73        2.65     10.53 o 
   1 -12  16        0.15        1.39     14.06 o 
   2 -12  16       98.35      104.38     18.94 o 
   3 -12  16       34.30       28.77     21.37 o 
  -4 -11  16       22.12        0.97     24.81 o 
  -3 -11  16       61.95       -0.24     22.14 o 
  -2 -11  16       17.44       21.43     33.87 o 
  -1 -11  16       27.47       29.08     18.12 o 
   0 -11  16      128.32      147.05     23.45 o 
   1 -11  16      147.01      216.57     25.40 o 
   2 -11  16        5.90       -5.31     16.18 o 
   3 -11  16       41.49       47.32     22.68 o 
  -5 -10  16       51.27       -0.73     27.13 o 
  -4 -10  16      110.58        0.37     24.34 o 
  -3 -10  16       51.27       13.84     14.59 o 
  -2 -10  16       42.98       -1.40      8.99 o 
  -1 -10  16        0.01       -2.47      9.91 o 
   0 -10  16        4.58        1.13     13.14 o 
   1 -10  16       50.71       68.68     18.01 o 
   2 -10  16        0.62       16.85     15.90 o 
   3 -10  16       68.17       67.53     30.63 o 
   4 -10  16       38.88       26.34     16.22 o 
  -6  -9  16       16.73        4.14     31.26 o 
  -5  -9  16        0.23        0.12     38.55 o 
  -4  -9  16       14.42        7.26     10.27 o 
  -3  -9  16        0.12       -0.85      7.73 o 
  -2  -9  16      142.12      179.25     55.09 o 
  -1  -9  16      144.28      208.30     26.15 o 
   0  -9  16        6.29       19.34     14.36 o 
   1  -9  16        0.10       17.99     14.84 o 
   2  -9  16      111.78      111.03     46.28 o 
   3  -9  16        0.89        2.44     12.83 o 
   4  -9  16       16.34       51.58     34.15 o 
  -6  -8  16      123.42        1.58     29.57 o 
  -5  -8  16       20.12        1.22     18.53 o 
  -4  -8  16        8.72        8.21     12.55 o 
  -3  -8  16       36.26       -2.51      9.55 o 
  -2  -8  16       36.55       56.26     25.62 o 
  -1  -8  16       14.47       31.50     16.92 o 
   0  -8  16        1.73        9.69     13.98 o 
   1  -8  16       25.03       30.51     16.97 o 
   2  -8  16       12.73        3.14     13.49 o 
   3  -8  16        3.28        5.76     15.16 o 
   4  -8  16        0.73       -3.69     15.14 o 
  -7  -7  16       15.13        0.61     44.64 o 
  -6  -7  16       14.95        2.07     29.07 o 
  -5  -7  16       19.39       13.81     12.99 o 
  -4  -7  16      113.02       -0.53     16.82 o 
  -3  -7  16      167.99      152.08     49.16 o 
  -2  -7  16      307.72      320.06     25.37 o 
  -1  -7  16        4.88       12.17     16.65 o 
   0  -7  16      301.36      392.28     39.00 o 
   1  -7  16        1.80       21.64     22.05 o 
   2  -7  16       36.93       43.52     26.03 o 
   3  -7  16        0.76       13.14     21.64 o 
   4  -7  16        0.12       10.85     17.78 o 
  -7  -6  16       18.31       59.11     44.64 o 
  -6  -6  16        0.10       23.65     31.88 o 
  -5  -6  16      414.91      475.21     32.40 o 
  -4  -6  16       59.25        2.08     10.49 o 
  -3  -6  16       21.29       22.95     14.92 o 
  -2  -6  16        8.00       14.75     14.79 o 
  -1  -6  16        1.93       -5.82     14.12 o 
   0  -6  16      161.55      182.52     26.10 o 
   1  -6  16      220.12      312.21     39.58 o 
   2  -6  16        0.97        7.63     22.66 o 
   3  -6  16       11.37      -12.64     19.05 o 
   4  -6  16       35.71       44.95     24.04 o 
  -7  -5  16        5.82        9.01     28.91 o 
  -6  -5  16       42.22       33.83     17.24 o 
  -5  -5  16      182.13       43.76     39.07 o 
  -4  -5  16      237.73        8.16     25.91 o 
  -3  -5  16       45.67       29.94     16.91 o 
  -2  -5  16      190.96      182.42     60.83 o 
  -1  -5  16       31.62       37.02     21.85 o 
   0  -5  16       57.27       30.36     20.20 o 
   1  -5  16       63.04       77.88     31.55 o 
   2  -5  16       44.25       61.87     28.11 o 
   3  -5  16       29.08       60.69     31.28 o 
   4  -5  16       13.89      -26.64     26.64 o 
  -7  -4  16       58.91       27.75     31.33 o 
  -6  -4  16       34.99       25.86     35.03 o 
  -5  -4  16      153.91       72.31     76.56 o 
  -4  -4  16       12.58       16.91     25.40 o 
  -3  -4  16       34.22        8.45     20.10 o 
  -2  -4  16      233.49      358.95     61.07 o 
  -1  -4  16       31.57       36.25     29.70 o 
   0  -4  16        0.28        1.84     18.54 o 
   1  -4  16        0.32        9.22     20.97 o 
   2  -4  16      261.71      460.89     44.10 o 
   3  -4  16        0.69       10.42     20.24 o 
   4  -4  16       27.88       40.52     32.57 o 
  -8  -3  16       15.95      -11.21     24.14 o 
  -7  -3  16       41.03       30.15     29.93 o 
  -6  -3  16       72.53       48.23     41.85 o 
  -5  -3  16       21.19       15.89     22.66 o 
  -4  -3  16       80.60       78.80     77.75 o 
  -3  -3  16      272.74      333.96     50.00 o 
  -2  -3  16      156.58      143.19    113.63 o 
  -1  -3  16      176.60      128.42     92.28 o 
   0  -3  16       12.86        9.22     22.67 o 
   1  -3  16       20.15        6.55     22.50 o 
   2  -3  16       32.89        9.25     24.01 o 
   3  -3  16       58.85       58.19     29.54 o 
  -7  -2  16       14.94       30.42     32.54 o 
  -6  -2  16        2.39       11.03     22.28 o 
  -5  -2  16       83.90       67.56     68.08 o 
  -4  -2  16       89.98       -0.37     17.22 o 
  -3  -2  16        5.70       -2.73     18.89 o 
  -2  -2  16      182.57        3.17     21.04 o 
  -1  -2  16        0.41        1.38     19.20 o 
   0  -2  16      360.35      623.05     55.36 o 
   1  -2  16        2.00       -8.78     28.78 o 
   2  -2  16        2.11        7.22     25.37 o 
   3  -2  16       20.08      -13.48     24.88 o 
  -7  -1  16        1.81        3.31     20.10 o 
  -6  -1  16        0.88       17.59     23.76 o 
  -5  -1  16      378.55      585.23     60.64 o 
  -4  -1  16       24.67       -1.02     20.94 o 
  -3  -1  16        9.00       -2.48     31.81 o 
  -2  -1  16        0.50       -1.96     23.79 o 
  -1  -1  16      283.14      294.56    208.46 o 
   0  -1  16       29.61        3.13     22.53 o 
   1  -1  16       38.95       -0.20     23.56 o 
   2  -1  16       51.77       70.03     69.83 o 
  -7   0  16        3.95       -1.66     19.06 o 
  -6   0  16       33.12       16.12     23.73 o 
  -5   0  16       18.03        2.43     19.31 o 
  -4   0  16       86.69        3.87     26.43 o 
  -3   0  16       56.69        2.75     20.90 o 
  -2   0  16       80.16        2.74     21.47 o 
  -1   0  16       19.67        3.83     22.68 o 
   0   0  16       20.61        0.31     20.06 o 
   1   0  16       80.69      110.96    103.18 o 
  -7   1  16       57.79       48.14     55.54 o 
  -6   1  16       30.98       21.47     24.89 o 
  -5   1  16       29.14       -0.76     30.02 o 
  -4   1  16       36.50        1.40     23.30 o 
  -3   1  16       41.61       -1.06     23.91 o 
  -2   1  16       58.94        4.14     27.51 o 
  -1   1  16        2.81       -4.86     24.17 o 
   0   1  16        0.39      -21.42     32.59 o 
  -6   2  16       29.52        2.65     20.61 o 
  -5   2  16        0.47       -2.18     20.47 o 
  -4   2  16        7.32        0.56     19.38 o 
  -3   2  16       36.94        2.29     21.65 o 
  -2   2  16        3.08       -0.05     18.86 o 
  -1   2  16       66.16      121.72    110.41 o 
  -3 -11  17        0.05        1.09     24.93 o 
  -2 -11  17       29.07       11.79     13.33 o 
  -1 -11  17       77.21       48.32     42.41 o 
   0 -11  17        4.72        1.05     12.17 o 
   1 -11  17       28.50       25.88     17.65 o 
   2 -11  17       78.49       65.46     38.20 o 
  -4 -10  17      149.26        1.34     44.91 o 
  -3 -10  17      142.42        7.67     13.60 o 
  -2 -10  17       69.49        3.11     10.44 o 
  -1 -10  17       29.58       33.86     18.89 o 
   0 -10  17       60.34      119.81     23.43 o 
   1 -10  17        2.51        6.02     13.89 o 
   2 -10  17       39.21       98.81     44.41 o 
  -5  -9  17       34.82       -3.77     31.38 o 
  -4  -9  17        9.80        6.79     21.37 o 
  -3  -9  17       26.06       -1.57     12.25 o 
  -2  -9  17        4.40        0.72     16.40 o 
  -1  -9  17        6.33       14.55     16.48 o 
   0  -9  17      174.97      237.37     39.77 o 
   1  -9  17       75.16      111.52     52.67 o 
   2  -9  17        8.50       16.94     36.82 o 
   3  -9  17       26.16       20.87     18.97 o 
  -5  -8  17      103.13       12.39     25.34 o 
  -4  -8  17      132.31        1.80     11.98 o 
  -3  -8  17       30.03       -0.98     13.15 o 
  -2  -8  17       14.42       -0.25     11.83 o 
  -1  -8  17        3.26       -5.05     13.85 o 
   0  -8  17        0.89        7.26     16.55 o 
   1  -8  17       11.64       28.83     25.38 o 
   2  -8  17        1.71        3.74     15.34 o 
   3  -8  17        2.58        8.40     17.12 o 
  -6  -7  17        1.59        2.54     21.28 o 
  -5  -7  17       19.25       11.96     14.69 o 
  -4  -7  17       15.51        4.50     16.37 o 
  -3  -7  17        3.09        1.93     11.39 o 
  -2  -7  17      167.03       74.78     52.60 o 
  -1  -7  17       81.84       39.31     30.17 o 
   0  -7  17        3.82        7.81     16.20 o 
   1  -7  17       34.15       12.00     19.44 o 
   2  -7  17       50.41      111.90     28.78 o 
   3  -7  17        0.34       20.00     25.70 o 
  -6  -6  17       17.32       -9.73     24.90 o 
  -5  -6  17       27.70        0.16      9.47 o 
  -4  -6  17       51.00        1.43     14.97 o 
  -3  -6  17       47.58        4.91     13.71 o 
  -2  -6  17       49.02       27.45     22.79 o 
  -1  -6  17       68.16       53.12     40.39 o 
   0  -6  17        4.53       -9.14     19.70 o 
   1  -6  17       64.21       26.90     31.60 o 
   2  -6  17      158.30      185.78     62.56 o 
   3  -6  17       80.38      146.25     31.74 o 
  -6  -5  17       13.26        1.40     13.79 o 
  -5  -5  17       25.97       11.99     16.39 o 
  -4  -5  17      123.52        1.07     19.34 o 
  -3  -5  17        9.12        1.97     12.89 o 
  -2  -5  17       37.31        7.74     16.88 o 
  -1  -5  17       20.15       10.28     18.47 o 
   0  -5  17      158.28      124.32     90.41 o 
   1  -5  17        7.06       12.60     20.02 o 
   2  -5  17       31.42       27.22     27.63 o 
   3  -5  17       46.55       37.69     31.95 o 
  -6  -4  17       39.90       31.05     34.97 o 
  -5  -4  17       27.33       -6.71     22.22 o 
  -4  -4  17        1.38      -26.01     31.20 o 
  -3  -4  17       22.65       -5.41     21.32 o 
  -2  -4  17       19.77       -6.23     21.68 o 
  -1  -4  17       15.58       -6.84     25.63 o 
   0  -4  17       91.87       24.26     22.50 o 
   1  -4  17       49.50       42.91     42.43 o 
   2  -4  17       52.53       37.36     32.09 o 
  -6  -3  17       18.67       15.79     25.26 o 
  -5  -3  17       68.60       30.71     35.10 o 
  -4  -3  17      173.56      127.85    113.76 o 
  -3  -3  17      158.20       11.74     30.54 o 
  -2  -3  17       50.88        5.32     22.59 o 
  -1  -3  17       11.22       -2.29     21.06 o 
   0  -3  17        9.14       -7.23     24.02 o 
   1  -3  17       92.29        5.71     29.76 o 
   2  -3  17        3.43       58.56     34.10 o 
  -6  -2  17       33.68       23.93     27.55 o 
  -5  -2  17       17.30       40.78     37.37 o 
  -4  -2  17       46.10        2.05     20.59 o 
  -3  -2  17       15.30        4.91     22.26 o 
  -2  -2  17      186.92       -5.42     24.25 o 
  -1  -2  17       81.61        0.81     20.56 o 
   0  -2  17        1.35        0.50     24.38 o 
   1  -2  17       26.81       -9.67     26.81 o 
  -6  -1  17       22.93       12.13     27.67 o 
  -5  -1  17       50.46       21.61     32.18 o 
  -4  -1  17       19.01        1.43     23.57 o 
  -3  -1  17      106.35       -3.98     27.26 o 
  -2  -1  17       17.20       -0.18     19.00 o 
  -1  -1  17      138.12        7.28     26.32 o 
   0  -1  17        0.05       -1.71     22.62 o 
  -5   0  17       15.81       -0.51     19.46 o 
  -4   0  17       30.90        1.27     20.94 o 
  -3   0  17        7.42       -3.05     22.45 o 
  -2   0  17       24.04       -3.70     23.78 o 
  -1   0  17       22.11        5.56     30.31 o 
  -4   1  17        0.93       -1.38     25.84 o 
  -3   1  17       23.31        2.38     27.68 o 
  -2 -10  18       38.04        2.36     11.22 o 
  -1 -10  18       70.29       50.73     32.00 o 
   0 -10  18        0.36        2.93     19.29 o 
  -3  -9  18       16.21        2.14     10.15 o 
  -2  -9  18       32.88       -1.94     12.14 o 
  -1  -9  18       29.43       14.93     17.18 o 
   0  -9  18        2.26       13.63     18.31 o 
   1  -9  18       58.33       56.78     29.70 o 
  -4  -8  18      127.28        1.84     20.99 o 
  -3  -8  18       73.85        0.92     11.57 o 
  -2  -8  18       18.34        2.02     12.86 o 
  -1  -8  18        1.35        2.40     18.08 o 
   0  -8  18      107.05      108.65     44.55 o 
   1  -8  18        2.62      -20.24     20.24 o 
  -4  -7  18        6.11       -3.45     11.88 o 
  -3  -7  18       38.47        2.56     21.41 o 
  -2  -7  18        4.92        1.63     13.62 o 
  -1  -7  18       24.48        6.11     16.38 o 
   0  -7  18       96.63       38.44     34.73 o 
   1  -7  18        9.79       16.50     27.66 o 
  -5  -6  18        9.33       -3.89     13.09 o 
  -4  -6  18       46.43       11.55     19.94 o 
  -3  -6  18       48.63        1.58     13.99 o 
  -2  -6  18       41.14       30.13     20.51 o 
  -1  -6  18        0.98        2.79     16.35 o 
   0  -6  18        0.95        0.06     16.03 o 
   1  -6  18       66.67       41.29     46.52 o 
  -5  -5  18       37.62        9.17     15.47 o 
  -4  -5  18        6.89        0.66     13.68 o 
  -3  -5  18        1.57        9.71     17.69 o 
  -2  -5  18      121.08       55.04     41.31 o 
  -1  -5  18       17.49        3.66     20.31 o 
   0  -5  18        0.35       -2.09     29.35 o 
   1  -5  18        9.01        7.17     20.53 o 
  -5  -4  18       13.60       14.22     26.81 o 
  -4  -4  18       27.58       29.53     38.12 o 
  -3  -4  18       31.51        3.13     23.14 o 
  -2  -4  18       16.06       -4.25     26.54 o 
  -1  -4  18       82.94        5.72     24.71 o 
   0  -4  18        6.72       25.40     24.36 o 
  -5  -3  18        0.24       -5.76     31.26 o 
  -4  -3  18      212.16      148.15    131.12 o 
  -3  -3  18       16.83        2.51     22.76 o 
  -2  -3  18       41.52       -2.01     22.43 o 
  -1  -3  18       18.82       -6.34     25.11 o 
   0  -3  18      115.70        7.33     26.33 o 
  -4  -2  18        0.28        0.71     20.83 o 
  -3  -2  18       84.53       -0.35     20.59 o 
  -2  -2  18        1.07      -10.02     27.13 o 
  -1  -2  18        7.16        7.95     43.64 o 
                                                 
